# Supplementary material for: Comprehensive Analysis of Transcriptomics and Genetic Alterations Identifies Potential Mechanisms Underlying Anthracycline Therapy Resistance in Breast Cancer
Source: Biomolecules. 2022 Dec 8;12(12):1834. doi: 10.3390/biom12121834 (PMC9775906; doi:10.3390/biom12121834)
Supplement: Supplementary file 1 [file biomolecules-12-01834-s001.zip]

Archive with 4 entries (4 files):
- Supplementary Table S1. Chemotherapy regimens for breast cancer.pdf
- supplementary Table S2.xlsx
- supplementary Table S3.xlsx
- supplementary Table S4.xlsx
