# Supplementary material for: Comprehensive Analysis of Transcriptomics and Genetic Alterations Identifies Potential Mechanisms Underlying Anthracycline Therapy Resistance in Breast Cancer
Source: Biomolecules. 2022 Dec 8;12(12):1834. doi: 10.3390/biom12121834 (PMC9775906; doi:10.3390/biom12121834)
Supplement: Supplementary file 1 [file biomolecules-12-01834-s001.zip › supplementary Table S2.xlsx]

## Sheet: Sheet1
Genename	baseMean	log2FC	lfcSE	stat	p_value	padj
BX088702.1	0.542213	5.09137	4.27947	1.18972	0.234157	NA
RFX6	55.3775	4.80023	1.2254	3.91727	8.96e-05	0.0485841
CYP1A1	69.6398	4.57141	1.14509	3.99219	6.55e-05	0.0418904
UGT3A1	6.03947	4.33084	1.12002	3.86674	0.000110301	0.051935
AWAT1	4.26168	3.56609	1.13553	3.14045	0.00168687	NA
SCGB2A1	631.942	3.48225	0.954673	3.64759	0.000264713	0.0753727
GFAP	108.19	3.39888	0.737061	4.6114	4e-06	0.00610263
GRIA1	24.0226	3.13107	0.850533	3.6813	0.000232049	0.074863
AFP	72.4222	3.03081	0.985471	3.07549	0.00210156	0.193521
SCGB1D1	0.77981	2.9902	1.59473	1.87505	0.0607859	NA
C4BPA	78.2115	2.91425	0.966913	3.01397	0.0025785	0.201812
ADIPOQ-AS1	2.90649	2.87404	1.57447	1.8254	0.0679408	NA
ITIH2	67.7546	2.8737	0.703606	4.08424	4.42e-05	0.0346488
ARX	57.6186	2.8324	0.981405	2.88607	0.00390084	0.240359
PVALB	378.433	2.73941	1.08972	2.51387	0.0119415	0.359716
KCNK17	96.19	2.69597	0.69696	3.86818	0.000109652	0.051935
HPX	1677.32	2.68538	0.758698	3.53946	0.000400952	0.0930638
LINC01070	1.64523	2.65971	1.31725	2.01913	0.0434733	NA
PANTR1	2.70063	2.65926	1.10761	2.4009	0.016355	NA
PSG9	4.7381	2.64881	1.08711	2.43656	0.0148278	NA
FGL1	24.5909	2.62992	0.921263	2.85469	0.00430788	0.246388
P2RY4	6.58494	2.62101	0.645205	4.06228	4.86e-05	0.0346488
SERPINI1	951.167	2.59962	0.525588	4.94613	7.57e-07	0.00157435
LRTM1	0.544675	2.58995	1.17463	2.20491	0.0274604	NA
UGT2A3	1.19009	2.58873	1.51209	1.71202	0.0868931	NA
SLC19A3	416.644	2.50825	0.747954	3.35348	0.000798009	0.119247
LINC02699	0.306859	2.5058	1.97341	1.26979	0.204161	NA
SNX19P1	6.78254	2.47724	1.43795	1.72276	0.0849323	0.657968
PAGE4	1.25868	2.47653	2.08124	1.18993	0.234075	NA
ALB	153.755	2.46953	0.740529	3.33482	0.000853552	0.122629
ARHGAP36	118.746	2.4634	1.26988	1.93986	0.0523968	0.581653
BPIFA4P	7.06692	2.42615	1.40283	1.72947	0.0837248	0.65425
DEFB123	0.0926839	2.42156	5.39056	0.449223	0.653271	NA
TRHDE-AS1	61.5095	2.40823	0.950722	2.53305	0.0113075	0.352925
RNF186	16.8815	2.38777	1.07126	2.22893	0.0258185	0.461997
AMYH02020865.1	0.332136	2.38557	1.39333	1.71214	0.0868717	NA
LINC02744	0.500875	2.378	1.33272	1.78432	0.074371	NA
H2AB1	0.193302	2.37668	2.11046	1.12614	0.260106	NA
VTRNA1-1	0.437819	2.37336	1.3109	1.81049	0.0702203	NA
CYP4Z1	3239.71	2.36862	1.08405	2.18498	0.02889	0.477072
PNMA8C	5.06596	2.36731	1.0341	2.28925	0.0220647	0.437366
OR4K12P	20.5355	2.36429	1.43492	1.64768	0.0994193	0.682721
RORB-AS1	0.733323	2.35683	1.09189	2.15848	0.0308907	NA
FEM1AP1	2.68797	2.32894	1.34282	1.73436	0.0828536	NA
SCGB1D2	3839.86	2.31255	1.09344	2.11492	0.0344366	0.503436
OR11Q1P	1.74441	2.30355	2.0014	1.15097	0.249745	NA
RPL23AP77	0.508319	2.29142	1.04437	2.19407	0.0282303	NA
POU3F3	12.0396	2.2819	0.926098	2.464	0.0137397	0.374847
OR9S24P	0.369258	2.28068	2.63469	0.865638	0.386689	NA
LINC02269	0.478266	2.27911	1.6042	1.42072	0.155398	NA
GOLGA6A	0.730231	2.27889	0.907772	2.51042	0.0120588	NA
LINC00642	0.721138	2.26501	1.37204	1.65083	0.0987725	NA
GPX2	144.047	2.25596	0.713646	3.16118	0.0015713	0.166859
LINC02734	2.1523	2.22952	0.632192	3.52666	0.00042084	NA
AKR1B10P1	1.16055	2.22761	1.7135	1.30003	0.19359	NA
ACVR1C	169.476	2.22504	0.652456	3.41026	0.000649011	0.110461
SMR3A	0.273373	2.2181	2.59251	0.855581	0.39223	NA
RNU5D-1	0.852183	2.20117	0.993033	2.21661	0.0266498	NA
MOB1AP1	1.08319	2.19834	1.61657	1.35988	0.173869	NA
DLG2-AS2	0.374662	2.19249	1.23697	1.77247	0.0763169	NA
LINC02306	22.3953	2.19114	1.64144	1.33489	0.181912	0.783773
MIR4801	0.221414	2.19027	2.54522	0.860541	0.389491	NA
C6	130.447	2.18778	0.897244	2.43834	0.014755	0.384887
CYP4A22	15.6774	2.18464	0.936561	2.33262	0.019668	0.422691
ADIPOQ	2280.71	2.1779	1.05484	2.06467	0.0389544	0.522639
BMP3	36.852	2.17287	1.022	2.12609	0.0334958	0.499499
RNVU1-26	0.369133	2.16304	2.47277	0.874745	0.381713	NA
MGAM	292.339	2.16151	0.887198	2.43633	0.0148372	0.384887
ADH1B	3306.47	2.14642	0.992643	2.16233	0.030593	0.485654
ADRA1A	14.9568	2.14371	0.745377	2.87601	0.00402742	0.243942
RANBP3L	358.738	2.12689	0.743357	2.8612	0.00422036	0.246388
CCDC177	25.3798	2.12105	0.722416	2.93604	0.00332428	0.226488
FEZF2	0.633113	2.10887	1.36545	1.54444	0.122481	NA
LINC01674	0.604656	2.10806	1.77188	1.18973	0.234152	NA
TRIM49B	0.238174	2.10655	3.03925	0.693116	0.488237	NA
HEPACAM	18.9637	2.09542	0.956701	2.19026	0.0285054	0.475689
ALDH1L1-AS2	6.89973	2.08922	0.913769	2.28638	0.022232	0.438908
LPAR4	49.4052	2.07056	0.574069	3.60681	0.000309985	0.0814281
NOVA1	1095.32	2.06983	0.775837	2.66787	0.00763346	0.308741
PTN	2200.74	2.06846	0.734656	2.81555	0.0048694	0.257011
SMYD1	46.5177	2.06571	0.912324	2.26423	0.0235599	0.449837
TRIM51GP	0.137072	2.0627	5.3949	0.382343	0.702207	NA
ITLN1	5.30927	2.05966	0.978992	2.10386	0.0353906	0.508507
KCNU1	6.02925	2.05288	1.14621	1.79101	0.0732913	0.631773
KRT222	39.9642	2.02986	0.753779	2.69291	0.00708305	0.302398
KCNJ16	35.5245	2.00772	0.90931	2.20796	0.0272468	0.47055
ADH1A	5.77133	2.00544	0.862942	2.32395	0.0201281	0.425674
MIR4300HG	1.90949	1.99902	1.03139	1.93819	0.0526	NA
PNLIPRP2	20.2708	1.98304	1.07599	1.843	0.0653289	0.613712
AQP7P1	7.34027	1.97266	0.788524	2.50171	0.0123595	0.364543
GUSBP3	12.5043	1.97176	1.34115	1.47021	0.141506	0.742826
PRCP	8123.13	1.96398	0.293696	6.68713	2.28e-11	1.42e-07
LINC02512	0.253664	1.96326	3.37538	0.581643	0.560807	NA
AK5	885.274	1.96127	0.714281	2.74579	0.00603652	0.281573
BPIFA2	3.57959	1.9603	1.68051	1.16649	0.243417	NA
FP325317.1	10.0864	1.95496	1.10531	1.7687	0.0769434	0.640261
LINC02217	0.34569	1.94842	1.65868	1.17468	0.240124	NA
MAPK8IP1P1	0.60952	1.92523	1.58932	1.21135	0.22576	NA
RP1	32.4649	1.92302	0.81327	2.36455	0.018052	0.406929
LINC01586	0.700868	1.91395	0.873924	2.19007	0.0285192	NA
B3GNT6	1.44195	1.91354	1.41196	1.35524	0.175342	NA
CITED1	227.384	1.91132	0.787046	2.42847	0.0151628	0.385698
TRARG1	713.225	1.88328	1.02319	1.8406	0.0656808	0.613712
CST13P	0.237811	1.88167	1.63022	1.15424	0.2484	NA
CAPZA3	3.7657	1.88129	0.945822	1.98905	0.0466957	NA
LINC02296	0.369451	1.87658	1.35849	1.38137	0.167164	NA
NAP1L4P1	20.0502	1.86866	0.467121	4.00039	6.32e-05	0.0415296
NLRP5	20.5539	1.86735	1.27046	1.46982	0.141611	0.742826
CD200R1L-AS1	1.3805	1.86548	0.974024	1.91524	0.0554625	NA
FOXD4L4	2.87297	1.86303	0.922728	2.01905	0.0434824	NA
NGF-AS1	3.04251	1.85955	0.933109	1.99285	0.0462776	NA
PLIN1	2281.08	1.85752	0.848808	2.18839	0.0286412	0.476283
MIR6870	0.261355	1.85749	1.48795	1.24836	0.2119	NA
ADGRA1	1.49244	1.85388	1.21662	1.52379	0.127561	NA
KRT15	9632.5	1.84699	0.774706	2.38412	0.01712	0.396922
CTXN3	1.37397	1.83514	0.977786	1.87684	0.0605405	NA
CLDN10-AS1	1.48961	1.83375	2.0338	0.901637	0.36725	NA
MTND6P4	21.8267	1.83349	0.58301	3.14487	0.00166163	0.172058
KRTAP21-2	0.558384	1.83322	2.17	0.844802	0.398221	NA
VIPR2	133.12	1.82973	0.718784	2.54559	0.0109092	0.349123
RAD17P1	42.3465	1.82788	0.968678	1.88699	0.0591619	0.598599
APOA4	0.163555	1.82368	3.10021	0.588244	0.556368	NA
MIR6782	0.103874	1.82068	3.55087	0.512742	0.608132	NA
PSG3	0.355034	1.81807	1.39483	1.30343	0.192426	NA
MIR5691	1.53456	1.81441	1.17036	1.55029	0.121071	NA
HEPACAM2	109.769	1.81268	0.876928	2.06708	0.0387263	0.522639
PCDHB3	159.984	1.79997	0.555031	3.243	0.00118278	0.148322
ANGPTL8	15.277	1.79594	0.671037	2.67636	0.00744266	0.304839
RN7SL546P	0.465371	1.79475	1.11891	1.60401	0.108712	NA
PGBD4P8	2.31014	1.79352	2.02283	0.886639	0.375273	NA
DDIAS	538.276	1.78427	0.42822	4.16671	3.09e-05	0.0265926
VTRNA2-1	0.154519	1.78051	3.47252	0.512744	0.60813	NA
TSPAN8	231.329	1.77507	0.950389	1.86773	0.0617992	0.605163
GYS2	5.81841	1.77139	0.672613	2.63359	0.00844871	0.322382
LINC02355	0.430323	1.77079	1.38095	1.28229	0.199739	NA
PCP4	74.5872	1.77017	0.999077	1.77181	0.0764268	0.639153
F3	1660.24	1.76367	0.52023	3.39018	0.000698477	0.113055
ARHGAP29-AS1	26.1233	1.76303	0.853701	2.06516	0.0389075	0.522639
MYADML2	10.4258	1.75916	0.445006	3.95311	7.71e-05	0.0450608
LINC01777	0.509429	1.75702	1.54011	1.14084	0.253937	NA
LONRF2P1	0.517408	1.75351	1.39944	1.25301	0.210202	NA
ERLIN2	6684.68	1.74354	0.45609	3.82281	0.000131942	0.0548767
RN7SL131P	0.268052	1.74225	1.5328	1.13664	0.255689	NA
RNU6-628P	0.590659	1.73951	1.09034	1.59538	0.110627	NA
FMO10P	0.0765554	1.7358	5.40502	0.321145	0.7481	NA
GAGE2A	0.14066	1.7248	5.40119	0.319337	0.749471	NA
SAA1	3582.51	1.71699	0.768462	2.23432	0.0254622	0.461213
CACNG2	0.491264	1.7115	1.04816	1.63287	0.102497	NA
LINC02237	2.06592	1.71111	1.17381	1.45774	0.144913	NA
SERPINA11	511.048	1.70927	0.953997	1.79169	0.0731823	0.631773
PARAL1	5.2464	1.70629	0.879915	1.93916	0.0524824	0.581851
CA4	46.2222	1.70157	0.95541	1.78098	0.0749158	0.634575
HNRNPA1P57	99.0082	1.698	1.2679	1.33923	0.180497	0.782469
MIR4421	0.201209	1.69634	2.33689	0.725897	0.467902	NA
LINC02620	43.2667	1.69308	0.833913	2.03028	0.0423278	0.541518
SPATA31C2	1.54498	1.69063	0.76795	2.20148	0.0277019	NA
HNRNPKP5	1.29671	1.68486	0.923003	1.82542	0.0679383	NA
KRTAP3-3	0.703325	1.68106	1.58498	1.06062	0.288861	NA
NPY2R	61.4655	1.681	1.64997	1.01881	0.308294	0.855137
RNU6-1150P	0.129667	1.6762	2.36296	0.709366	0.478098	NA
NAA11	0.448825	1.6755	1.59421	1.05099	0.293264	NA
PI15	896.141	1.67335	0.70738	2.36556	0.018003	0.406929
CIDEA	250.599	1.67152	1.01828	1.64151	0.100691	0.683927
RNVU1-28	0.130223	1.67008	2.84039	0.587976	0.556548	NA
RNU1-85P	0.336747	1.66938	1.76013	0.948443	0.342904	NA
RN7SKP281	0.289432	1.66928	2.36612	0.705495	0.480502	NA
SOCS2	1511.79	1.66628	0.610285	2.73033	0.00632714	0.289823
PPP4R3C	0.569019	1.66557	2.68167	0.621095	0.534537	NA
CASQ1	112.23	1.66391	0.69122	2.40721	0.0160747	0.386087
RNU6-1140P	0.437735	1.66377	1.37667	1.20855	0.226837	NA
RAB30-DT	402.454	1.66281	0.322967	5.14854	2.63e-07	0.000727905
PDK4	4036.89	1.65988	0.67149	2.47193	0.0134386	0.374656
SH3GL2	36.72	1.65885	0.859348	1.93036	0.0535624	0.585307
DMRTC1B	0.424835	1.65485	1.71255	0.966304	0.333892	NA
RD3	8.77857	1.64943	0.814424	2.02527	0.0428392	0.544047
SERPINA5	2511.58	1.64693	0.799086	2.06101	0.0393018	0.523917
AKAIN1	0.275761	1.63875	1.52307	1.07595	0.281951	NA
BCRP4	0.806178	1.6384	1.22055	1.34234	0.179485	NA
H3Y2	0.150934	1.63676	3.45829	0.473287	0.636009	NA
PHEX-AS1	1.35164	1.63651	1.31764	1.242	0.214238	NA
LINC02419	0.459926	1.63622	1.24087	1.3186	0.187303	NA
RN7SL219P	1.63196	1.63394	0.741024	2.20497	0.0274559	NA
LVRN	40.9	1.62773	0.648668	2.50935	0.0120953	0.36062
CNN2P3	0.451541	1.627	1.92506	0.845168	0.398017	NA
ABCB5	30.1455	1.62481	0.707426	2.2968	0.0216303	0.436366
TMEM132C	182.017	1.61975	0.841766	1.92423	0.0543262	0.585307
FEM1AP2	8.6493	1.61853	0.874088	1.85168	0.0640722	0.612067
RNU6-770P	0.282814	1.61772	1.67564	0.965432	0.334329	NA
FP885919.1	0.0675729	1.61268	5.40798	0.298204	0.765548	NA
MIR550A3	0.451393	1.6071	1.01543	1.58268	0.113495	NA
GPD1	1492.78	1.60598	0.827054	1.9418	0.0521609	0.580846
CGB3	0.357089	1.60486	1.7812	0.901001	0.367588	NA
TMEM161BP1	14.6066	1.60431	1.06585	1.5052	0.132273	0.733039
LINC01612	2.01661	1.60132	1.40363	1.14085	0.253934	NA
CR769776.2	0.280872	1.60096	1.90548	0.840189	0.400802	NA
SNX18P9	0.510151	1.59573	1.25889	1.26757	0.204953	NA
CIDEC	664.846	1.58979	0.993929	1.5995	0.109709	0.69925
SERPINA3	490.389	1.5876	0.707111	2.24519	0.0247561	0.457377
SLC25A34-AS1	3.17184	1.58042	0.633042	2.49654	0.012541	NA
BSNDP2	0.919552	1.57682	0.840268	1.87656	0.0605778	NA
CALN1	23.9933	1.57587	0.725633	2.17171	0.0298773	0.480714
RN7SL261P	0.111082	1.57497	4.56494	0.345015	0.730083	NA
MC5R	1.85916	1.57364	1.03931	1.51412	0.129995	NA
SPATA31D5P	0.221641	1.57289	1.84413	0.852918	0.393705	NA
MAP1LC3C	38.1054	1.56947	0.619111	2.53503	0.0112436	0.352241
MIR3926-1	0.313326	1.5634	1.25419	1.24654	0.212566	NA
CD300LG	198.89	1.56119	0.852499	1.83132	0.0670535	0.617149
DUTP7	0.390608	1.55989	1.03033	1.51397	0.130033	NA
PTGDR	56.4746	1.55786	0.491075	3.17235	0.00151211	0.166855
CCKAR	5.65351	1.55623	0.875288	1.77797	0.0754091	0.635326
UGT2B11	907.756	1.55397	1.42675	1.08917	0.276081	0.837435
ATP6V0CP2	0.202923	1.55212	3.46316	0.448181	0.654022	NA
ANKRD62P1-PARP4P3	15.3447	1.55087	1.04433	1.48503	0.137535	0.739787
RERGL	91.523	1.54836	0.772589	2.00412	0.0450576	0.553768
DGAT2L6	2.10414	1.54482	0.892603	1.73069	0.0835069	NA
LINC02066	0.323477	1.54314	1.50665	1.02422	0.30573	NA
LIPE	1475.19	1.54254	0.639933	2.41047	0.015932	0.385698
MTCO2P20	0.138056	1.54132	2.83106	0.544432	0.586144	NA
RBP4	631.362	1.53807	0.760686	2.02195	0.0431811	0.546008
DPRXP1	0.263895	1.53197	1.54759	0.989911	0.322218	NA
SOCS2-AS1	284.061	1.53112	0.702054	2.18092	0.0291892	0.478219
HMGCS2	2260.12	1.52751	1.08455	1.40842	0.159006	0.761463
STEAP2	1706.1	1.52677	0.536209	2.84733	0.0044087	0.246388
KCNIP2	305.744	1.52576	0.600954	2.53889	0.0111205	0.350839
SAA4	24.015	1.52393	0.838114	1.81829	0.0690203	0.62073
SCUBE2	12778.6	1.5219	0.780144	1.95079	0.0510823	0.576101
PTGDR2	27.7955	1.51876	0.505482	3.00459	0.00265943	0.20227
RAB30	2899.98	1.51667	0.481408	3.1505	0.00162993	0.170278
GSTA10P	0.343753	1.51664	1.83061	0.828491	0.407393	NA
GPAT2	274.555	1.51587	0.697183	2.17427	0.0296846	0.480714
RNU4ATAC9P	0.102391	1.51493	3.58542	0.422526	0.672641	NA
EML6-AS1	0.0540708	1.51394	5.41149	0.279765	0.779658	NA
GDPD4	4.46872	1.51248	0.738998	2.04666	0.0406912	NA
LINC00896	16.6704	1.50825	0.579728	2.60166	0.00927748	0.336316
ECRG4	247.91	1.50674	0.804534	1.8728	0.0610953	0.603313
ANKRD62P1	13.9478	1.50509	1.1399	1.32037	0.186713	0.788236
GRAMD4P8	47.8768	1.50034	0.912646	1.64394	0.100189	0.683551
SAA2	604.078	1.50022	0.785512	1.90986	0.0561509	0.589032
LINC01203	0.594149	1.49966	2.37464	0.631534	0.527692	NA
RNA5SP507	0.574017	1.49894	0.933958	1.60493	0.108508	NA
MIR6826	0.186023	1.49815	2.15918	0.693852	0.487775	NA
FHL5	93.0885	1.49811	0.544816	2.74975	0.00596406	0.280817
TM4SF20	0.944943	1.49757	0.696144	2.15124	0.0314574	NA
LINC01230	17.0659	1.49509	0.894075	1.67222	0.0944818	0.671687
BX324167.2	23.5693	1.48883	0.602249	2.47211	0.0134318	0.374656
CCN6	60.3226	1.48832	0.679004	2.19191	0.0283859	0.475417
AGAP7P	15.1517	1.48171	0.588708	2.51689	0.0118395	0.358561
NKX2-8	9.06182	1.4812	0.767983	1.92869	0.05377	0.585307
LINC01044	0.177255	1.48083	2.33634	0.633823	0.526196	NA
PKHD1L1	35.0431	1.48047	0.662759	2.23379	0.0254966	0.461213
BRINP3	843.853	1.48025	1.5444	0.958467	0.337827	0.868137
CYP4X1	3082.93	1.4787	0.814125	1.81631	0.0693235	0.62073
ATP1A4	338.663	1.47683	0.875269	1.68728	0.0915491	0.668048
AQP7	309.053	1.47575	0.811433	1.8187	0.0689578	0.62073
WFDC2	5384.05	1.47346	0.837132	1.76013	0.0783863	0.640261
B3GALNT2P1	0.152441	1.47211	3.91969	0.375569	0.707237	NA
PCDHA10	177.417	1.47101	0.694746	2.11734	0.034231	0.502551
SLC38A11	47.9807	1.46965	0.599543	2.45128	0.0142349	0.379521
CBLN1	44.2657	1.46788	0.674833	2.17518	0.029617	0.480714
LNCPRESS1	3.73573	1.46372	0.950707	1.53961	0.123656	NA
FNDC3CP	0.522167	1.46095	0.817451	1.78721	0.0739044	NA
ACSM5	106.511	1.46019	0.52337	2.78998	0.0052711	0.265888
NAALAD2	76.6872	1.45959	0.380561	3.83536	0.000125381	0.0535974
MIR3659HG	6.90029	1.4576	0.766166	1.90245	0.057112	0.590374
RNU5A-8P	0.274057	1.45759	2.02697	0.719097	0.472081	NA
GPC3	1580.34	1.45329	0.637021	2.28138	0.0225258	0.442612
MYOC	15.8199	1.45211	1.02996	1.40987	0.158577	0.761299
GOLGA2P11	0.277639	1.44724	1.54546	0.936445	0.349044	NA
LEP	388.675	1.44557	1.01609	1.42268	0.154829	0.75803
CYP4A11	11.8409	1.44547	0.828816	1.74401	0.0811565	0.647067
LINC01448	0.249766	1.4454	2.00746	0.720016	0.471515	NA
SCGB2A2	34551.4	1.44454	1.19138	1.21249	0.225324	0.814668
LINC00906	0.653469	1.44418	1.01313	1.42546	0.154023	NA
LINC02291	0.1436	1.44091	2.3763	0.606367	0.544271	NA
TESC-AS1	0.606508	1.44034	0.966255	1.49064	0.136056	NA
PROX1	182.064	1.43899	0.618942	2.32492	0.0200762	0.42566
RNA5SP111	1.81912	1.43559	0.656421	2.187	0.0287427	NA
PPP1R1A	757.61	1.43558	0.7244	1.98175	0.0475078	0.561064
TESC	218.377	1.43479	0.598424	2.39761	0.0165024	0.39109
AQP7P2	1.816	1.43432	1.21938	1.17627	0.239489	NA
SAMM50P1	0.209935	1.43418	1.52027	0.943373	0.34549	NA
C3orf85	0.164443	1.43396	4.38231	0.327215	0.743505	NA
C14orf180	63.3459	1.43303	1.04416	1.37242	0.169932	0.770888
NTAN1P3	0.548274	1.4314	1.00958	1.41782	0.156244	NA
XRRA1	1119.09	1.43064	0.526445	2.71755	0.00657669	0.292551
RNU2-63P	0.760308	1.42912	1.18216	1.20891	0.226699	NA
SEC24AP1	4.23172	1.4259	0.696872	2.04614	0.0407428	NA
RPSAP22	0.538584	1.42544	0.957517	1.48868	0.136572	NA
SHROOM1	3861.96	1.42469	0.705294	2.02	0.0433833	0.546008
BMP5	80.3614	1.42199	0.826232	1.72106	0.0852399	0.657968
RNU6-795P	0.474826	1.42066	1.19568	1.18815	0.234772	NA
OR7E117P	0.559122	1.41825	1.22933	1.15367	0.248634	NA
LINC02410	0.88038	1.41541	1.22363	1.15673	0.247384	NA
STAC2	3227.38	1.41498	0.956875	1.47875	0.139207	0.741238
LPL	2968.27	1.41397	0.680064	2.07917	0.037602	0.518001
CASP12	9.46776	1.41364	0.488357	2.89468	0.00379547	0.23798
SMLR1	1.47555	1.41221	0.881671	1.60175	0.109211	NA
RNA5SP463	0.217961	1.41181	1.7376	0.812508	0.4165	NA
KLB	118.631	1.41149	0.582125	2.42472	0.0153203	0.385698
MGAT4D	0.878254	1.41122	0.912303	1.54688	0.121892	NA
ATP5F1AP10	0.0621042	1.40785	5.41339	0.260068	0.794811	NA
PDE8B	698.6	1.40603	0.50275	2.79668	0.00516308	0.262703
RNU6-342P	1.85961	1.40551	1.17615	1.19501	0.232084	NA
TP53TG3D	3.85566	1.4055	0.770381	1.82442	0.068089	NA
BMPR1B	6118.55	1.40291	0.984294	1.4253	0.154071	0.758017
PRTN3	10.6141	1.40162	1.088	1.28825	0.197658	0.795406
ECEL1P3	0.677664	1.4016	1.61926	0.86558	0.386721	NA
DDHD2	3568.73	1.40065	0.437109	3.20435	0.00135369	0.161633
LIM2	0.406611	1.39944	1.28403	1.08988	0.275766	NA
KCNAB1-AS1	0.491155	1.39727	1.63421	0.855013	0.392544	NA
ZIC2	124.835	1.39698	1.01963	1.37009	0.170659	0.771802
RNU6-1020P	0.157568	1.39652	3.42388	0.407875	0.683365	NA
FRG2C	2.55577	1.39622	1.08626	1.28535	0.198671	NA
LINC01665	4.23809	1.39503	1.39535	0.999769	0.317422	NA
BMPR1B-DT	46.8363	1.39347	1.4697	0.948133	0.343062	0.87051
LINC02461	10.1726	1.38888	0.792114	1.75339	0.0795354	0.642969
ADORA1	909.928	1.38508	0.489546	2.82933	0.00466462	0.252507
MMRN1	419.3	1.38435	0.717257	1.93006	0.0535999	0.585307
NLRP8	8.73568	1.38155	0.988328	1.39787	0.162152	0.764276
ISCA1P4	3.55818	1.3764	0.551287	2.49671	0.0125351	NA
RNU6-31P	0.275665	1.37348	1.42011	0.967167	0.33346	NA
TRIM58	170.309	1.36946	0.804042	1.70323	0.0885258	0.663504
FGF3	0.889449	1.36935	1.10876	1.23502	0.216822	NA
SP3P	0.27162	1.36829	1.37253	0.996914	0.318806	NA
ATP1A2	264.134	1.36662	0.820497	1.6656	0.0957933	0.674146
OR4K11P	1.7705	1.36534	1.2717	1.07364	0.282986	NA
MAGEB6B	0.270027	1.36515	4.12698	0.330788	0.740805	NA
Z82195.2	3.99245	1.3639	0.814773	1.67396	0.0941386	NA
CU639417.4	0.360026	1.36367	1.53267	0.889739	0.373606	NA
MTCYBP34	0.0974035	1.36354	2.90715	0.469029	0.639049	NA
CCN3	631.072	1.36321	0.538903	2.52959	0.0114195	0.353809
CPA1	8.10297	1.36037	0.797978	1.70477	0.0882368	0.663504
CHAD	1172.51	1.35524	0.756528	1.7914	0.0732292	0.631773
CTTNBP2	188.166	1.35432	0.510214	2.65442	0.00794459	0.311236
SCN7A	192.331	1.35206	0.851889	1.58713	0.112484	0.703229
PRSS44P	5.13489	1.35138	0.869454	1.55429	0.120116	0.713002
HSPB7	241.907	1.35066	0.579859	2.32929	0.0198436	0.424135
GPX6	0.158841	1.35065	4.4353	0.304523	0.76073	NA
PLPBP	3407.39	1.35005	0.376448	3.58627	0.000335441	0.0871971
TCL1B	1.32402	1.34775	1.36462	0.987635	0.323331	NA
GCSHP1	0.0520073	1.34768	5.4146	0.248898	0.803439	NA
RIMS1	145.537	1.34645	0.836107	1.61038	0.107315	0.69614
LDC1P	8.54619	1.34505	0.86593	1.55331	0.12035	0.713171
GADL1	4.83669	1.34353	0.906873	1.4815	0.138473	NA
PTPRJ-AS1	0.442744	1.33802	1.02543	1.30484	0.191948	NA
FO393415.1	5.71515	1.33682	0.951076	1.40559	0.159845	0.762002
KCNE1	18.117	1.33497	0.552542	2.41604	0.0156902	0.385698
MPPED2-AS1	3.40021	1.33488	0.979517	1.3628	0.172946	NA
TNP2	0.339046	1.33314	2.15335	0.619099	0.535851	NA
ZSWIM5P2	3.47872	1.33281	0.817034	1.63128	0.102832	NA
CTNNA3	21.1723	1.33099	0.540229	2.46374	0.0137494	0.374847
RNVU1-6	1.31432	1.33016	0.944724	1.40799	0.159133	NA
UGT2B26P	0.45972	1.32955	1.15374	1.15238	0.249164	NA
LGR6	412.93	1.32501	0.685442	1.93308	0.0532262	0.584447
TRAJ17	0.439867	1.32246	1.20308	1.09923	0.271668	NA
PCDHA3	58.0093	1.31936	0.642065	2.05487	0.0398914	0.527552
MRGPRX3	24.0161	1.31598	0.873823	1.506	0.132068	0.732961
CLGN	1141.38	1.31491	0.704777	1.86571	0.0620823	0.605167
SMIM21	0.696378	1.31454	1.35115	0.972904	0.330601	NA
PARP4P3	2.78133	1.31367	0.870524	1.50906	0.131284	NA
RN7SL748P	0.589449	1.31008	1.37039	0.955995	0.339075	NA
HIF3A	66.5699	1.30789	0.664122	1.96935	0.0489131	0.566679
IGSF21	565.561	1.30748	0.655	1.99615	0.0459179	0.554788
LARP1BP2	0.119924	1.30693	4.54695	0.28743	0.773783	NA
MIR574	0.811218	1.30566	0.839806	1.55472	0.120013	NA
RNVU1-15	2.28517	1.30456	0.904986	1.44153	0.149435	NA
CRH	0.582849	1.30442	1.78605	0.730337	0.465184	NA
PON1	23.4054	1.30403	0.830545	1.57009	0.116395	0.707585
LINC01785	1.73345	1.30329	1.68981	0.771264	0.440551	NA
MGP	113675	1.30276	0.611302	2.13113	0.0330787	0.498236
ARHGAP16P	2.47621	1.30209	1.27962	1.01756	0.308887	NA
ANKRD29	263.208	1.29943	0.526068	2.47008	0.0135084	0.374656
MIR3129	0.212043	1.29688	2.34241	0.553651	0.579818	NA
MIR4254	0.361314	1.29487	1.70692	0.758603	0.44809	NA
SRP68P1	1.03738	1.29269	1.47381	0.877102	0.380431	NA
OR51A9P	0.207654	1.29256	1.8672	0.692246	0.488783	NA
RNU6-127P	0.114487	1.29103	3.53902	0.364799	0.715262	NA
POTEC	30.1626	1.29097	1.89169	0.682443	0.494959	0.922301
RNA5SP131	0.0959086	1.29065	3.23334	0.399168	0.689769	NA
HTR3C	0.898073	1.28965	0.938842	1.37366	0.169546	NA
MYO3B-AS1	1.10549	1.28891	1.26396	1.01974	0.307854	NA
MIR6859-4	0.679991	1.2889	0.903967	1.42583	0.153918	NA
GLYAT	30.2905	1.28874	0.969152	1.32976	0.183598	0.785874
NKX3-1	937.082	1.28868	0.651694	1.97743	0.0479935	0.562818
EIF1AY	0.156436	1.28853	2.00584	0.642391	0.520619	NA
RTN1	864.45	1.28751	0.524256	2.45588	0.0140542	0.377007
RNVU1-19	1.87666	1.28589	0.826511	1.5558	0.119756	NA
RNU6-893P	0.374945	1.28574	1.45925	0.881094	0.378267	NA
RNA5SP243	0.287367	1.28358	1.18311	1.08491	0.277959	NA
RNU6-1008P	0.30521	1.28356	2.0197	0.63552	0.52509	NA
MIR4428	0.12104	1.28355	4.5308	0.283295	0.776951	NA
DACH2	6.5727	1.28347	0.691978	1.85478	0.0636273	0.611623
KRT8P41	13.2319	1.28129	0.675685	1.89628	0.0579232	0.595335
BX072579.2	0.136211	1.28019	2.18409	0.586144	0.557779	NA
CAVIN2	734.683	1.28	0.664749	1.92553	0.0541625	0.585307
LINC02435	2.51033	1.27973	0.843394	1.51735	0.129177	NA
LENEP	5.04738	1.27815	0.566253	2.25721	0.0239947	0.4524
LINC00472	137.214	1.27759	0.543285	2.3516	0.0186927	0.412743
SBSPON	1086.24	1.27516	0.612871	2.08063	0.0374674	0.518001
KLF17P1	0.875983	1.27427	0.835149	1.5258	0.12706	NA
CYCSP5	0.229225	1.2705	1.76181	0.72113	0.47083	NA
PSG1	0.43097	1.27007	1.76014	0.721574	0.470556	NA
GOLGA8M	0.411987	1.26944	1.022	1.24211	0.214197	NA
LINC01844	6.17658	1.26939	0.910869	1.3936	0.163438	0.764496
H2BP6	0.486953	1.26842	1.08596	1.16802	0.242799	NA
SNORD13P3	0.294216	1.26682	1.3245	0.956452	0.338844	NA
AZGP1P2	5.92526	1.26679	0.814821	1.55469	0.120021	0.713002
PLCXD3	68.5631	1.26611	0.839467	1.50823	0.131497	0.731783
SNX18P13	3.57184	1.26333	0.869173	1.45348	0.14609	NA
CYP4F25P	0.798261	1.26289	0.891696	1.41628	0.156694	NA
ARAP1-AS1	0.484118	1.26233	1.09597	1.15179	0.249406	NA
LINC02753	1.12114	1.25977	0.992187	1.26969	0.204196	NA
LHFPL3-AS1	1.59462	1.25952	1.52909	0.8237	0.41011	NA
NTM-AS1	0.448771	1.25891	1.92751	0.65313	0.513672	NA
HSPD1P11	6.68448	1.25858	0.787351	1.5985	0.109931	0.69925
SSTR1	27.265	1.25847	0.65873	1.91045	0.0560754	0.589032
DLGAP1-AS3	0.542084	1.2553	1.06325	1.18062	0.237752	NA
ELL2	2977.71	1.25357	0.278482	4.50143	6.75e-06	0.00901151
LHCGR	2.87075	1.25318	0.966241	1.29696	0.194643	NA
RPS4Y1	2.58678	1.25285	1.68608	0.743057	0.457447	NA
GPAA1P2	1.30792	1.25279	0.604807	2.07138	0.038323	NA
PRLH	3.81407	1.25255	0.867011	1.44468	0.148549	NA
LUZP2	104.187	1.251	0.786196	1.59121	0.111563	0.702319
LINC01819	255.24	1.2499	0.845245	1.47874	0.139209	0.741238
MIR5692B	0.214738	1.24981	1.66678	0.749835	0.453354	NA
TCEAL2	67.7997	1.24964	0.780502	1.60107	0.109361	0.69925
ALDH1L1	201.553	1.2493	0.708439	1.76345	0.0778247	0.640261
TESMIN	2224.56	1.24789	0.53284	2.34196	0.0191827	0.417719
FRMD1	19.8601	1.24635	0.657494	1.89561	0.0580113	0.595584
HGD	548.327	1.24464	0.734362	1.69485	0.0901031	0.665189
C4A-AS1	0.115096	1.2437	3.17965	0.391143	0.695691	NA
CYB5AP4	0.105931	1.24363	3.20939	0.387497	0.698389	NA
LINC02677	12.9217	1.24336	0.698424	1.78023	0.0750376	0.634575
FDPSP3	0.441257	1.241	0.930941	1.33306	0.182512	NA
TRABD2B	453.517	1.23836	0.610544	2.02829	0.0425304	0.542286
OPRPN	123.338	1.2374	1.48235	0.834756	0.403855	0.892006
PIGR	2499.26	1.23326	0.900863	1.36898	0.171007	0.772744
FAM155A	266.176	1.23301	0.646134	1.90829	0.0563537	0.589032
FERD3L	0.220931	1.2302	1.74734	0.704037	0.48141	NA
LRRTM4	6.54579	1.22984	1.33614	0.920439	0.357343	0.876844
HSD3B1	3.93607	1.22888	1.5078	0.81502	0.415061	NA
SLC22A4	254.851	1.22679	0.454485	2.69929	0.00694875	0.301134
RNU6-890P	0.871194	1.22646	0.712628	1.72104	0.0852439	NA
PSD2-AS1	0.561316	1.2252	1.43187	0.855668	0.392182	NA
MEIS3P2	69.5091	1.22473	0.678375	1.80539	0.0710143	0.625985
CAPN11	86.8642	1.22431	0.505846	2.42032	0.015507	0.385698
IGF1	210.352	1.22201	0.590568	2.06921	0.0385259	0.522639
RPL34P26	0.646085	1.22	0.934091	1.30608	0.191525	NA
TMEM229A	0.327546	1.21956	1.64119	0.743094	0.457425	NA
RPS29P31	0.150309	1.21601	2.36335	0.514531	0.606881	NA
SYNM	3494.87	1.21533	0.626944	1.9385	0.0525625	0.5822
NHP2P2	0.434202	1.21511	1.06023	1.14608	0.251762	NA
ADGRD2	53.0979	1.21481	1.17506	1.03383	0.301217	0.850933
LINC01154	0.47102	1.21333	0.886758	1.36827	0.171226	NA
ABCC2	197.534	1.21134	0.762782	1.58806	0.112272	0.703229
CALB2	646.659	1.21088	0.703229	1.72189	0.0850901	0.657968
RNA5SP492	0.13352	1.21049	2.58937	0.467485	0.640153	NA
HLF	485.215	1.20847	0.527886	2.28925	0.0220646	0.437366
G6PC2	2.51829	1.20833	1.05498	1.14536	0.252058	NA
NTN3	9.396	1.20695	0.597483	2.02006	0.0433772	0.546008
LINC01497	2.25384	1.20619	1.13345	1.06418	0.287248	NA
OR2A3P	0.525356	1.20523	1.17837	1.02279	0.306405	NA
OPN4	5.7753	1.20141	0.704879	1.70442	0.0883029	0.663504
GRAMD4P1	4.89868	1.20055	1.72141	0.69742	0.48554	NA
RNU5B-1	0.435387	1.19961	1.13456	1.05734	0.290355	NA
MIR4470	0.266057	1.19869	1.44901	0.827249	0.408096	NA
MYH11	4296.96	1.19758	0.640661	1.86928	0.0615832	0.604329
SI	0.257474	1.19561	1.77876	0.672161	0.501481	NA
LGALS12	240.354	1.19545	0.873866	1.368	0.171311	0.772945
DDX11L10	4.68792	1.19517	0.863646	1.38387	0.166399	NA
TRAJ35	0.464531	1.19344	1.13088	1.05532	0.29128	NA
LINC02365	1.58923	1.19179	0.824275	1.44586	0.148217	NA
GLULP3	1.01252	1.19108	0.738187	1.61351	0.106633	NA
CASQ2	107.793	1.19089	0.623187	1.91097	0.0560081	0.589032
RN7SKP137	0.161626	1.19066	2.58509	0.460588	0.645094	NA
OCM2	0.143847	1.18884	2.85445	0.416484	0.677056	NA
FAM90A20P	1.80861	1.18679	1.02048	1.16297	0.24484	NA
MIR125B1	0.457531	1.18622	1.21638	0.975207	0.329458	NA
FAM170A	1.60434	1.18536	0.744963	1.59117	0.111571	NA
HCCAT5	0.870558	1.18474	0.958271	1.23633	0.216334	NA
LINC01474	1.2096	1.18471	0.874054	1.35542	0.175283	NA
PNMA6B	0.497955	1.18443	1.44043	0.822278	0.410919	NA
GAPDHP23	0.531934	1.18436	0.852187	1.38979	0.164591	NA
ANGPT4	26.704	1.18363	0.552744	2.14138	0.0322436	0.493643
TCEAL5	31.9645	1.18307	0.81309	1.45502	0.145663	0.746757
CCDC175	4.19472	1.18197	1.26288	0.935936	0.349306	NA
RNA5SP515	0.941729	1.18134	0.899789	1.31291	0.189212	NA
SLC13A2	236.377	1.18113	0.86558	1.36455	0.172393	0.773476
SHE	537.462	1.18005	0.400462	2.94671	0.00321177	0.223882
BASP1-AS1	4.45867	1.17977	0.616885	1.91246	0.0558168	NA
PDE3B	377.065	1.17973	0.545787	2.16151	0.0306558	0.486146
HSPD1P9	0.47364	1.17949	1.07699	1.09517	0.273444	NA
IGDCC3	166.476	1.17938	0.920367	1.28142	0.200046	0.797494
SNRPCP6	0.231315	1.17839	1.87518	0.628411	0.529735	NA
OR1L1	0.0319398	1.17823	5.41863	0.217441	0.827865	NA
SNX29P2	0.638026	1.17712	0.955472	1.23197	0.217959	NA
PRSS29P	4.95293	1.17706	0.92924	1.26669	0.205267	NA
UGT2B17	47.743	1.17701	1.24964	0.941882	0.346253	0.871939
ZNF503-AS1	10.1689	1.17697	0.555088	2.12034	0.0339778	0.502551
ESRRAP2	17.9495	1.17542	0.655385	1.79348	0.0728966	0.631773
LINC02770	0.130726	1.17468	3.5021	0.335423	0.737306	NA
GLYATL1P4	55.3578	1.17459	1.12335	1.04561	0.29574	0.848642
LINC01124	49.7045	1.1739	0.755488	1.55382	0.120226	0.713171
MIR2276	0.181302	1.17281	1.8734	0.62603	0.531295	NA
AOX3P	2.68994	1.17205	0.634929	1.84596	0.0648985	NA
BNIP3P9	1.18449	1.16892	0.728293	1.60502	0.10849	NA
PWRN1	0.432801	1.16867	1.39121	0.840041	0.400885	NA
MIR6514	0.697885	1.16856	0.731168	1.59821	0.109996	NA
RNU6-1175P	0.227819	1.16845	2.57952	0.45297	0.650571	NA
TPSD1	133.986	1.16549	0.931145	1.25167	0.210689	0.804696
COX6CP16	0.75925	1.16469	0.94514	1.23229	0.217841	NA
LINC01877	0.951486	1.16428	0.785952	1.48136	0.138511	NA
ADAM18	0.460586	1.16362	1.60152	0.726574	0.467487	NA
TAF11L12	0.179777	1.16357	3.07648	0.378215	0.705271	NA
YAP1P1	1.23317	1.16308	0.726013	1.60201	0.109153	NA
RNGTTP1	0.34888	1.16259	1.22565	0.948553	0.342848	NA
TRAJ27	0.402154	1.1616	1.27966	0.907741	0.364015	NA
LAMA3	2464.59	1.1611	0.553611	2.09733	0.0359645	0.51052
ADAMTS19-AS1	9.16737	1.16101	0.899337	1.29096	0.196716	0.795406
RNA5SP85	0.401973	1.16034	1.78466	0.650173	0.51558	NA
CMA1	45.0828	1.1596	0.788098	1.47138	0.141187	0.742826
CST8	0.379676	1.15915	1.49822	0.773685	0.439117	NA
PCK1	152.284	1.15884	0.966886	1.19853	0.230711	0.815413
WBP1LP1	0.194842	1.15863	1.88149	0.615805	0.538023	NA
RNA5SP193	0.0271953	1.15743	5.41885	0.213594	0.830864	NA
PFN1P8	1.46659	1.15738	0.868308	1.33291	0.18256	NA
RSL24D1P1	0.342527	1.15729	1.13224	1.02212	0.306722	NA
LINC00561	0.418685	1.15711	1.89353	0.611087	0.541142	NA
LINC02624	0.259242	1.15596	1.74585	0.66212	0.507894	NA
SLC35F1	31.7386	1.15485	0.457636	2.52352	0.0116187	0.354845
EGFEM1P	2.73324	1.15465	0.674196	1.71263	0.0867803	NA
ADAM28	627.381	1.15393	0.394577	2.92447	0.00345045	0.231468
CNTN6	13.537	1.15299	0.729672	1.58015	0.114073	0.706371
RNU2-13P	0.934704	1.15016	1.42896	0.804887	0.420885	NA
SLC25A6P1	0.502168	1.14974	1.23986	0.92731	0.353765	NA
RPS23P6	3.68195	1.14903	0.678358	1.69385	0.0902947	NA
PGM5P4	3.28779	1.14894	0.737263	1.55838	0.119142	NA
RNVU1-21	4.5135	1.14746	0.586784	1.9555	0.0505235	NA
SPECC1P2	0.115117	1.14682	2.62659	0.436621	0.662386	NA
FUT8-AS1	45.6273	1.14603	0.514443	2.22771	0.0259	0.461997
FABP4	4224.66	1.14576	0.867347	1.321	0.186502	0.78817
FP565260.5	0.200261	1.14565	1.87174	0.612079	0.540486	NA
ALDH1L1-AS1	0.695128	1.14431	0.73844	1.54964	0.121229	NA
GSTM1	2306.29	1.14376	1.06968	1.06926	0.284953	0.841838
FCN2	60.6737	1.14312	0.829096	1.37876	0.167969	0.768958
SLC2A4	112.126	1.14229	0.562585	2.03042	0.0423134	0.541518
CEACAMP10	0.33779	1.1414	1.70325	0.67013	0.502775	NA
TSLP	33.2526	1.14126	0.62366	1.82995	0.067258	0.617149
RFPL4B	3.9788	1.1406	0.771058	1.47927	0.139069	NA
RPS7P6	0.40109	1.13954	1.15084	0.990174	0.322089	NA
WIF1	432.717	1.13917	1.18111	0.96449	0.3348	0.866751
AOC3	2350.1	1.13787	0.544098	2.09129	0.0365018	0.513473
DNM1P32	0.0405678	1.13738	5.41869	0.209899	0.833747	NA
MIR101-2	0.288265	1.13608	3.27881	0.346492	0.728973	NA
HSPB6	677.021	1.13405	0.641874	1.76677	0.077266	0.640261
MIR4511	0.0406665	1.13327	5.41873	0.209139	0.83434	NA
TPM1-AS	59.3861	1.13323	0.546472	2.07373	0.0381044	0.521595
ASXL3	38.0147	1.13003	0.564387	2.00223	0.0452601	0.554747
ASB4	12.849	1.13001	0.657985	1.71737	0.0859109	0.658502
BOK-AS1	2.62189	1.12988	0.75197	1.50256	0.132952	NA
PSG4	32.4912	1.12856	1.30957	0.861776	0.388811	0.885121
C8orf86	15.2353	1.12747	0.935945	1.20463	0.228346	0.815413
LINC00243	47.6357	1.12568	0.598878	1.87965	0.0601555	0.600878
RNU6-411P	0.141014	1.12536	2.18943	0.513995	0.607256	NA
FAM228A	8.76453	1.1242	0.51227	2.19455	0.0281958	0.474142
TRBV25OR9-2	0.0554455	1.11836	5.41851	0.206395	0.836482	NA
MIR450B	0.0584649	1.11836	5.41851	0.206395	0.836482	NA
LINC00604	0.0470567	1.11836	5.41851	0.206395	0.836482	NA
LINC00410	0.0525749	1.11836	5.41851	0.206395	0.836482	NA
SNTG2	27.1146	1.11817	0.660681	1.69245	0.0905594	0.665266
FAIM2	581.152	1.11799	0.754604	1.48156	0.138456	0.740352
NEK10	748.469	1.11691	0.771697	1.44734	0.147801	0.750583
LINC01381	0.482984	1.11652	1.453	0.768428	0.442233	NA
OSTN	1.32729	1.11637	1.21328	0.92012	0.35751	NA
MCCD1	13.0563	1.11512	1.43433	0.777449	0.436894	0.902719
LMO7DN	1.94329	1.11435	0.710564	1.56827	0.116819	NA
SPINT3	0.390049	1.11386	2.00351	0.555954	0.578242	NA
APOL5	2.5012	1.1133	0.687171	1.62012	0.105208	NA
GPR50	0.776842	1.11235	1.51994	0.731839	0.464267	NA
OCLNP1	13.9408	1.11167	0.979635	1.13478	0.256468	0.826546
TMA16P1	0.261367	1.11076	1.67405	0.663521	0.506997	NA
KLF15	130.285	1.1104	0.505431	2.19694	0.028025	0.47355
SELENOV	2.67425	1.10844	0.987345	1.12265	0.261587	NA
MAGEB10	0.0539771	1.10786	5.41863	0.204454	0.837999	NA
PFKFB1	80.5164	1.10718	0.553676	1.99969	0.045534	0.554788
LINC01532	0.650006	1.1071	1.40428	0.788371	0.430479	NA
STC2	24352.7	1.10658	0.759268	1.45742	0.144999	0.746443
PSG5	6.33749	1.10378	0.846739	1.30356	0.192383	0.793279
INPP5J	1936.11	1.10277	0.583109	1.89119	0.0585991	0.597712
DLGAP2	11.5776	1.10262	0.56742	1.94322	0.0519896	0.579742
RN7SL828P	0.0704252	1.10221	4.83979	0.227739	0.819849	NA
SCN2A	94.1499	1.10182	0.628385	1.75341	0.0795312	0.642969
IRX2	2354.11	1.10177	0.475123	2.31891	0.0203997	0.42858
STAB2	46.2978	1.10129	0.585101	1.88222	0.0598059	0.600007
BTNL9	469.85	1.10075	0.572939	1.92123	0.0547029	0.58636
DPRXP6	0.347134	1.10059	1.37139	0.802541	0.42224	NA
ATP13A5-AS1	1.78154	1.09996	0.909062	1.20999	0.226283	NA
CLDN24	0.514161	1.09974	1.16528	0.943756	0.345295	NA
RIMBP2	18.538	1.09934	0.540126	2.03534	0.0418165	0.537763
GUCY1A2	874.257	1.09931	0.578894	1.89898	0.0575671	0.592803
VWFP1	39.5843	1.09821	0.532077	2.064	0.0390181	0.522912
ALLC	1.60727	1.09805	0.965366	1.13744	0.255354	NA
CLDN11	587.195	1.09634	0.540621	2.02792	0.0425682	0.542286
LINC02660	3.31153	1.09605	0.861408	1.2724	0.203232	NA
RN7SKP225	0.188155	1.09596	1.88011	0.582923	0.559945	NA
LYVE1	183.198	1.09547	0.549243	1.99451	0.0460968	0.554788
CYP2A7P2	19.8764	1.09537	1.39388	0.785842	0.43196	0.900438
RNU11	1.67142	1.09497	0.850977	1.28672	0.198193	NA
RPS3AP15	0.30922	1.0949	1.80268	0.60737	0.543606	NA
BMX	76.2091	1.0906	0.515157	2.11703	0.0342572	0.502551
NIFKP6	0.477335	1.09056	1.07824	1.01142	0.311813	NA
GJA1	10021.4	1.08715	0.481404	2.25829	0.0239277	0.452361
RNA5SP393	0.328394	1.08628	1.5536	0.699203	0.484425	NA
RNVU1-30	5.80837	1.08601	0.678291	1.6011	0.109354	0.69925
RN7SL827P	0.855156	1.0857	0.79156	1.3716	0.170189	NA
DCDC2C	0.846247	1.08564	1.07662	1.00837	0.313275	NA
SCN3A	63.3971	1.08433	0.718912	1.50829	0.13148	0.731783
LINC01898	0.0604249	1.08317	5.41851	0.199902	0.841557	NA
OR2F2	0.0636077	1.08309	4.92654	0.219849	0.825989	NA
MIR6793	0.510734	1.08215	1.05434	1.02638	0.304713	NA
PANCR	0.150642	1.08195	2.83097	0.382185	0.702324	NA
CPEB4	2435.46	1.08097	0.339588	3.18316	0.00145676	0.16458
FER1L6	12.6269	1.0808	0.749387	1.44224	0.149234	0.752915
CNGA3	19.1257	1.08049	0.789158	1.36916	0.170948	0.772686
SERPINA7	0.284369	1.07876	2.84462	0.379227	0.704519	NA
INSYN1-AS1	3.23169	1.07853	1.0705	1.0075	0.313694	NA
KSR1P1	0.147343	1.07846	2.37442	0.4542	0.649685	NA
RNA5SP354	0.188247	1.07689	2.0269	0.531299	0.595212	NA
KLF7P1	0.287806	1.07623	1.48589	0.724301	0.468881	NA
CDO1	230.471	1.0756	0.592925	1.81406	0.0696678	0.621811
DUXAP1	1.09846	1.07513	1.00863	1.06593	0.286456	NA
INTS4	1715.67	1.07411	0.281818	3.81136	0.000138205	0.0565395
SNORA47	1.36896	1.07389	0.636394	1.68747	0.091514	NA
HJV	1.04725	1.07381	0.840951	1.2769	0.201638	NA
CRP	1.90316	1.07358	0.873372	1.22923	0.218985	NA
AQP7P4	0.0629876	1.07267	5.41863	0.19796	0.843076	NA
LINC01613	0.0618692	1.07267	4.94539	0.216902	0.828285	NA
PPDPFL	0.38821	1.07266	2.7342	0.392311	0.694828	NA
COX6CP1	121.693	1.07158	0.96489	1.11057	0.266753	0.832621
PCDHA12	54.2299	1.07115	0.883802	1.21198	0.225522	0.814781
NTRK2	3080.69	1.07081	0.677049	1.58159	0.113744	0.705785
MIR3183	0.177524	1.07062	3.07702	0.34794	0.727885	NA
EDNRB	596.081	1.07051	0.417357	2.56497	0.0103184	0.347289
MIR1303	0.297378	1.06989	1.39596	0.766423	0.443425	NA
SP5	80.0393	1.0696	0.713502	1.49908	0.133852	0.736616
LINC01197	47.2015	1.06874	0.442647	2.41443	0.01576	0.385698
CRHBP	28.7127	1.06821	0.485062	2.20221	0.0276508	0.472537
RNU6-238P	0.353631	1.06732	1.36042	0.784549	0.432718	NA
SLC16A1P1	0.0824001	1.06703	4.73798	0.225208	0.821818	NA
RNU1-36P	0.554839	1.06688	1.37352	0.776753	0.437304	NA
TRBV26OR9-2	0.76875	1.06621	1.05771	1.00804	0.313435	NA
MYOM1	164.555	1.06299	0.441455	2.40792	0.0160437	0.385714
DPYD-AS2	0.324443	1.06253	1.2187	0.871854	0.383288	NA
PPIAP71	0.505498	1.06182	0.901417	1.17794	0.23882	NA
C11orf16	26.0086	1.06145	0.711996	1.49081	0.136012	0.738067
RPSAP53	50.038	1.0614	1.11546	0.951528	0.341336	0.869757
MIR548L	0.459427	1.06022	1.05236	1.00746	0.313714	NA
THSD7B	109.76	1.05941	0.606086	1.74796	0.0804716	0.645569
UQCRBP2	1.65986	1.05882	1.44331	0.733605	0.46319	NA
SLC13A1	0.545307	1.05804	1.16551	0.907796	0.363986	NA
PEBP4	135.475	1.05704	0.946662	1.1166	0.264166	0.831282
RNU6-226P	0.230201	1.05587	2.57242	0.410456	0.681472	NA
RNU6-884P	0.641488	1.05384	0.805167	1.30885	0.190584	NA
SLC19A2	2577.88	1.05375	0.373474	2.8215	0.00478002	0.254574
MTDHP4	2.43061	1.0534	0.870089	1.21068	0.226018	NA
ATP8A2P3	0.577512	1.05288	1.06636	0.98736	0.323466	NA
MYOCD	41.1562	1.05211	0.627586	1.67644	0.0936521	0.671462
HSPD1P15	0.0656573	1.05187	5.41885	0.194113	0.846087	NA
ZNF385D-AS1	0.258669	1.05172	1.56935	0.670165	0.502753	NA
TARM1	0.342309	1.0516	1.25695	0.836628	0.402802	NA
MYO18B	36.3706	1.04937	0.70101	1.49695	0.134407	0.737342
AOX1	679.915	1.04674	0.582719	1.79631	0.0724455	0.629265
MIR6069	0.45776	1.04658	0.952396	1.09889	0.271817	NA
OR10Y1P	0.163058	1.04618	2.60861	0.401048	0.688385	NA
KLF9	3143.45	1.04552	0.332926	3.1404	0.00168716	0.173313
RN7SL314P	55.7093	1.04462	1.18014	0.885159	0.376071	0.8822
TEPP	16.4463	1.04346	0.719476	1.4503	0.146974	0.74909
PAWRP1	0.638317	1.04251	0.987657	1.05554	0.291179	NA
NUTM2F	1.5414	1.04225	0.937359	1.1119	0.266182	NA
RNVU1-27	6.77421	1.04155	0.569941	1.82747	0.0676285	0.617515
NAGS	271.706	1.04122	0.461368	2.2568	0.0240205	0.4524
PRKAR2B	2793.16	1.0399	0.441265	2.35663	0.0184414	0.410531
ADAD1	0.178224	1.03931	1.75013	0.593847	0.552615	NA
UCN3	0.390671	1.03927	1.88656	0.550881	0.581715	NA
NPHS2	0.68973	1.03903	1.23504	0.84129	0.400185	NA
GYG2	1006.94	1.03803	0.519246	1.99911	0.045596	0.554788
SYN2	212.245	1.03723	0.644673	1.60892	0.107633	0.697299
GRIA4	72.6117	1.03629	0.805295	1.28685	0.198147	0.79541
RPS3AP2	3.18094	1.03606	0.751419	1.37881	0.167955	NA
PEA15	17927.8	1.03554	0.247129	4.19029	2.79e-05	0.0257497
OTOR	12.7461	1.03433	0.891496	1.16022	0.245958	0.821212
SSX3	0.207947	1.03345	3.44222	0.300227	0.764004	NA
MIR5093	0.467764	1.03273	1.69144	0.61056	0.541491	NA
CYP2B7P	5501.42	1.0324	1.09804	0.94022	0.347105	0.872257
LINC01593	0.237724	1.0322	1.9427	0.531323	0.595195	NA
AFF3	5067.83	1.03187	0.70165	1.47063	0.14139	0.742826
RPL12P22	0.0651009	1.03158	4.26899	0.241644	0.809056	NA
MIR4284	0.446393	1.02965	1.08188	0.951721	0.341239	NA
ERICH4	1.94549	1.02951	0.691619	1.48856	0.136604	NA
RNU6-495P	0.214733	1.02948	2.17079	0.474244	0.635326	NA
MT-TS2	1.04242	1.02819	0.81124	1.26743	0.205	NA
CD36	5648.46	1.02733	0.710057	1.44683	0.147943	0.750849
HAMP	105.24	1.02657	0.481105	2.13377	0.0328616	0.498236
LINC00924	22.1625	1.02633	0.575188	1.78434	0.0743681	0.633534
CCL16	6.45481	1.02544	0.648837	1.58042	0.11401	0.706371
SERPINA4	16.4256	1.02532	0.791821	1.29489	0.195357	0.795009
RNU4ATAC	4.02897	1.02474	0.707761	1.44786	0.147655	NA
ATRNL1	292.498	1.02392	0.830475	1.23293	0.217601	0.809201
LTF	47005.5	1.02303	0.940875	1.08731	0.276898	0.837472
LINC02388	1.45405	1.02218	0.901493	1.13387	0.256849	NA
RPE65	2.59346	1.02178	0.845552	1.20842	0.226887	NA
ACACB	1741.46	1.02024	0.470622	2.16785	0.0301704	0.482848
FAM110D	145.705	1.02012	0.492414	2.07166	0.0382969	0.522526
LINC01498	0.484122	1.01868	1.07139	0.950803	0.341704	NA
SCN4A	130.861	1.01656	0.59186	1.71757	0.0858744	0.658502
SNRPGP17	0.223221	1.0165	1.55334	0.654394	0.512858	NA
LCN6	19.0513	1.01496	0.818841	1.23951	0.215156	0.80682
MT1M	136.101	1.01346	0.540185	1.87614	0.0606357	0.602417
TRIM63	18.8319	1.01285	0.782944	1.29365	0.195787	0.795009
SPATA31B1P	0.107622	1.0128	5.41851	0.186914	0.851728	NA
MIR6893	0.0784137	1.01269	4.79736	0.211094	0.832814	NA
MIR8069-2	0.0888397	1.01268	4.71079	0.214969	0.829791	NA
MRGPRF-AS1	2.64713	1.01208	0.602771	1.67905	0.0931429	NA
SULT6B1	0.24478	1.01133	1.3703	0.738038	0.460491	NA
TCEAL6	2.93096	1.01031	0.693083	1.4577	0.144922	NA
IRX1	639.258	1.01014	0.751227	1.34465	0.178739	0.781263
PER1	3070.19	1.0094	0.431856	2.33737	0.0194201	0.419956
TCEAL1	1877.37	1.0094	0.455866	2.21425	0.0268119	0.467568
BRI3BPP1	1.24969	1.00909	0.738896	1.36568	0.17204	NA
TEX26	1.30643	1.00867	0.887225	1.13688	0.255588	NA
SMIM31	64.1124	1.00835	1.18783	0.848899	0.395938	0.889435
SLC16A7	405.874	1.00738	0.439609	2.29154	0.0219325	0.437366
OR4K7P	0.842754	1.00592	2.15796	0.466146	0.641111	NA
PDE2A	545.583	1.00536	0.443329	2.26774	0.0233449	0.44789
EGFL7	2106.92	1.00525	0.443281	2.26774	0.0233448	0.44789
ENPP7P7	3.58017	1.00207	0.689695	1.45292	0.146245	NA
PAPPA2	31.2189	1.00174	0.502652	1.99291	0.0462718	0.55622
DENND1B	2191.14	1.00172	0.40455	2.47613	0.0132814	0.374656
STON1-GTF2A1L	5.19097	1.00169	0.658126	1.52203	0.128	0.72762
ZNF423	711.597	1.00143	0.476129	2.10327	0.0354419	0.508507
PROB1	367.06	1.0012	0.367318	2.7257	0.00641662	0.291418
KHDC3L	0.618573	1.00086	1.0782	0.928274	0.353266	NA
SNORD13E	1.11138	1.0006	0.817394	1.22413	0.220903	NA
RIT2	1.06685	1.00054	1.04482	0.957619	0.338255	NA
RPL7AP28	11.081	1.0005	0.833124	1.2009	0.229789	0.815413
LINC01351	18.9438	1.00041	1.2549	0.7972	0.425335	0.898439
STEAP1	622.979	0.996766	0.410524	2.42803	0.0151809	0.385698
LINC02580	12.8443	0.996346	0.582325	1.71098	0.087085	0.661218
GUSBP6	0.674822	0.995913	1.07164	0.929339	0.352714	NA
ANO1	9190.27	0.995608	0.442941	2.24772	0.0245938	0.455777
TMEM82	2.13794	0.995404	0.920439	1.08145	0.279499	NA
HS6ST2	313.152	0.994944	0.671141	1.48247	0.138216	0.739852
CHRDL1	1398.85	0.993448	0.761899	1.30391	0.192264	0.793182
PGM5P4-AS1	1.89618	0.991919	0.861227	1.15175	0.249423	NA
SNORD3B-2	3.25563	0.991884	1.06731	0.92933	0.352718	NA
CYP2C8	31.0629	0.991608	0.6268	1.58202	0.113646	0.705785
RPL23AP69	0.679461	0.989999	0.776938	1.27423	0.202581	NA
NFE2	80.3648	0.989633	0.650515	1.52131	0.128183	0.728134
LINC01886	0.739585	0.988931	1.83646	0.5385	0.590232	NA
LRRC31	244.55	0.988375	0.988991	0.999377	0.317612	0.859745
AMHR2	5.8656	0.987737	0.549317	1.79812	0.0721583	0.628158
MIOXP1	0.64523	0.987706	1.13909	0.867104	0.385885	NA
KIAA0408	4.13724	0.987144	0.706422	1.39739	0.162298	NA
MIR933	0.316227	0.985262	1.74019	0.566179	0.571272	NA
RNU6-534P	0.862276	0.985077	0.806183	1.2219	0.221744	NA
CYTL1	72.3917	0.984963	0.501021	1.96591	0.0493089	0.566823
IL17B	95.5847	0.984473	0.88322	1.11464	0.265005	0.831419
CES1	452.704	0.984068	0.543851	1.80945	0.0703818	0.623714
STEAP2-AS1	3.40351	0.984052	0.893712	1.10108	0.27086	NA
ZNF33CP	0.277668	0.982767	2.02521	0.485266	0.627488	NA
TMEM246-AS1	0.51434	0.982427	1.54134	0.637386	0.523873	NA
RNU6-920P	0.474562	0.981661	1.21404	0.80859	0.418751	NA
PLEKHS1	2202.12	0.981634	0.579488	1.69397	0.0902715	0.665189
LINC02627	0.0762203	0.981498	5.41885	0.181127	0.856268	NA
HDAC11-AS1	3.05816	0.981415	0.485266	2.02242	0.0431325	NA
C3orf86	3.19275	0.980622	0.539488	1.81769	0.0691112	NA
PFKFB3	6522.05	0.980599	0.34444	2.84694	0.00441422	0.246388
MIR6757	1.00738	0.980256	0.775415	1.26417	0.206169	NA
P4HA3-AS1	0.291673	0.980005	1.45824	0.672046	0.501555	NA
ADCY5	1101.52	0.978866	0.667257	1.467	0.142376	0.744545
GCNT4	174.402	0.978596	0.466058	2.09973	0.0357527	0.51052
LINC02119	0.103552	0.977303	4.03645	0.242119	0.808688	NA
AVPR2	78.7356	0.976655	0.587707	1.66181	0.0965518	0.675281
HNF4A	3.36615	0.97651	0.883807	1.10489	0.269207	NA
SLC25A15P5	4.9543	0.975606	1.08832	0.896429	0.370024	NA
RNU6-548P	3.40192	0.974952	0.743073	1.31205	0.189502	NA
FABP2	0.754178	0.974762	0.850258	1.14643	0.251617	NA
SPACA7	0.224719	0.973931	1.86362	0.522601	0.601252	NA
GALNT5	765.725	0.973261	0.598419	1.62639	0.103867	0.690187
PLAAT5	526.862	0.973099	0.77919	1.24886	0.211717	0.804696
INSL5	1.56997	0.971428	0.658272	1.47573	0.140018	NA
MNX1-AS2	13.8277	0.971357	0.963638	1.00801	0.313449	0.857834
MT1JP	2.94587	0.971195	0.855489	1.13525	0.25627	NA
TMEM215	25.0105	0.970064	0.836178	1.16012	0.246001	0.821212
RNU1-155P	0.562541	0.969988	0.998448	0.971496	0.331301	NA
HOXA2	36.6247	0.968129	0.599278	1.61549	0.106204	0.694891
RNU6-1255P	0.175229	0.967805	2.58806	0.37395	0.708442	NA
SLC4A4	157.783	0.96745	0.694007	1.39401	0.163316	0.764276
PPIAP56	0.0883958	0.967016	3.25848	0.296769	0.766643	NA
PLCXD2-AS1	0.598319	0.965611	0.956332	1.0097	0.312638	NA
LINC02712	4.58451	0.965006	0.650732	1.48296	0.138086	NA
RPS20P15	0.889103	0.964235	0.876562	1.10002	0.271324	NA
PTPRB	1616.38	0.963973	0.411065	2.34506	0.0190238	0.416262
TMEFF2	2.54082	0.963585	0.817882	1.17815	0.238738	NA
RNU5F-1	1.71152	0.963441	0.623813	1.54444	0.122482	NA
ADGRB3	15.5411	0.963268	0.570385	1.6888	0.091257	0.667248
RN7SL426P	0.904684	0.962958	0.950116	1.01352	0.310814	NA
FAM8A6P	0.793295	0.962847	2.00825	0.479446	0.631621	NA
RN7SL452P	1.57881	0.962008	0.640024	1.50308	0.132818	NA
EGR1	16340	0.96186	0.542294	1.77369	0.0761152	0.637829
RNU6-618P	0.251869	0.961604	2.31957	0.414561	0.678463	NA
VEGFD	72.3206	0.961389	0.667737	1.43977	0.149932	0.753935
ATP5MC1P5	0.236544	0.960555	1.45642	0.65953	0.509555	NA
KHDRBS2-OT	0.45761	0.960376	1.26857	0.757057	0.449016	NA
IRS1	3513.97	0.958733	0.464055	2.06599	0.0388295	0.522639
CHORDC2P	0.550045	0.958519	0.836352	1.14607	0.251766	NA
QRFPR	11.8932	0.957808	0.810088	1.18235	0.237067	0.815761
CAVIN2-AS1	2.19139	0.955622	1.16907	0.817419	0.413689	NA
IKBKGP1	1.74727	0.954594	0.527914	1.80824	0.0705693	NA
NEUROG2	10.5027	0.954537	1.22297	0.780505	0.435093	0.901837
HOXA5	213.631	0.954492	0.552328	1.72812	0.083966	0.655008
PRR15	1795.1	0.954428	0.604701	1.57835	0.114486	0.707178
UGT2B25P	4.95867	0.954335	2.25252	0.423675	0.671803	NA
SLC14A1	124.202	0.954137	0.486006	1.96322	0.0496208	0.568679
CEACAM5	1045.27	0.954015	1.03015	0.926091	0.354399	0.875545
TMEM26-AS1	12.2505	0.953739	0.686207	1.38987	0.164568	0.766193
LINC00266-1	1.2207	0.953538	0.703882	1.35468	0.175518	NA
TDGF1P3	0.569221	0.953386	1.37111	0.695338	0.486843	NA
FOXE1	1.85894	0.953357	0.694889	1.37196	0.170077	NA
SETP1	0.596809	0.953303	0.967276	0.985555	0.324352	NA
IL33	715.583	0.952411	0.612284	1.5555	0.119826	0.712968
LINC01028	2.23121	0.950421	1.27471	0.745596	0.455912	NA
TMEM233	52.5102	0.950053	0.299582	3.17126	0.00151777	0.166855
SFR1P1	0.771679	0.949348	0.905653	1.04825	0.294525	NA
ENPP5	2311.41	0.948403	0.523575	1.8114	0.0700793	0.622189
MRGPRX4	0.719635	0.948326	1.05265	0.900894	0.367645	NA
CLUL1	213.741	0.947739	0.506462	1.87129	0.0613045	0.603313
SPATA22	5.79018	0.947305	0.716302	1.32249	0.186004	0.787508
HSPD1P6	17.243	0.945851	0.444015	2.13022	0.0331532	0.498236
OVGP1	192.911	0.945763	0.400014	2.36433	0.0180629	0.406929
CFHR1	2.29956	0.945604	0.947628	0.997864	0.318345	NA
TBC1D22A-AS1	0.591156	0.945001	1.03302	0.914794	0.3603	NA
NPAP1	0.24602	0.944809	1.69029	0.558962	0.576188	NA
GOLGA8T	0.882166	0.944461	0.710601	1.3291	0.183814	NA
GALR1	2.61223	0.944385	0.898549	1.05101	0.293253	NA
RN7SL862P	0.573158	0.943891	1.1142	0.847145	0.396914	NA
AZGP1P1	290.853	0.943416	0.703986	1.34011	0.180211	0.782278
BTG2	14785.6	0.943277	0.467487	2.01776	0.0436163	0.547507
PTPRN2	908.798	0.943048	0.724411	1.30181	0.19298	0.794035
ELANE	7.61047	0.942192	0.777972	1.21109	0.225862	0.814781
MIR4710	0.0991066	0.942129	4.07367	0.231273	0.817103	NA
RNU6-883P	1.24724	0.941908	0.85626	1.10003	0.271321	NA
LINC01214	3.12229	0.941831	0.922143	1.02135	0.307089	NA
KRT18P44	0.190363	0.9418	1.79382	0.525025	0.599566	NA
NRG2	120.391	0.941625	0.662747	1.42079	0.155377	0.758852
SERF1A	4.51176	0.940703	0.72811	1.29198	0.196364	NA
RN7SL587P	1.4178	0.940368	0.972953	0.966509	0.333789	NA
FBLL1	73.5572	0.940144	0.784156	1.19892	0.230557	0.815413
GHR	1030.95	0.940014	0.535088	1.75675	0.0789611	0.641848
EPCAM-DT	31.4462	0.93974	0.511131	1.83855	0.0659814	0.614849
PCAT19	263.36	0.939417	0.388341	2.41905	0.015561	0.385698
GRP	340.164	0.938835	0.73972	1.26918	0.204378	0.802184
MIR4450	0.284103	0.937748	1.70253	0.550796	0.581774	NA
ZFX-AS1	2.23941	0.936747	0.622134	1.5057	0.132144	NA
FRG2B	0.578382	0.935563	1.49799	0.624547	0.532268	NA
ABCC9	640.748	0.935553	0.480959	1.94518	0.0517531	0.579376
LINC02714	6.05831	0.935481	0.902022	1.03709	0.299692	0.850016
SNORA70F	1.18475	0.935341	0.703421	1.3297	0.183616	NA
SRL	50.5068	0.934465	0.445478	2.09767	0.0359347	0.51052
IFNK	0.74589	0.934034	1.56028	0.598633	0.549418	NA
PDE5A	1199.29	0.933504	0.397934	2.34588	0.0189824	0.416252
TXNIP	34127.6	0.933371	0.382079	2.44288	0.0145707	0.383558
FGF14-IT1	1.13034	0.932822	0.871367	1.07053	0.284382	NA
RNU6-617P	0.345354	0.932723	2.02058	0.461611	0.64436	NA
PGM5P3-AS1	2.75547	0.932236	0.783656	1.1896	0.234204	NA
RNU6-1280P	1.27909	0.932176	0.711358	1.31042	0.190054	NA
H2AC9P	8.43382	0.93197	0.877969	1.06151	0.28846	0.844099
LY6G6D	0.380179	0.931763	1.62938	0.571852	0.567422	NA
RNU6-1057P	0.112354	0.931732	2.61876	0.355792	0.721997	NA
CNTD1	136.322	0.930935	0.412588	2.25633	0.0240498	0.452612
GKN1	0.684504	0.929674	1.49003	0.62393	0.532673	NA
EVX2	1.10559	0.928192	1.49026	0.622839	0.533391	NA
HMCN2	255.034	0.927622	0.634372	1.46227	0.143668	0.745785
MAPK8IP1P2	3.02461	0.927488	1.95028	0.475566	0.634383	NA
TRHDE	41.0366	0.926293	0.863168	1.07313	0.283212	0.8412
LINC00968	19.2559	0.926269	0.577184	1.60481	0.108536	0.698987
LINC00211	2.71808	0.925299	0.746077	1.24022	0.214894	NA
RHOT1P1	7.33527	0.925176	0.807827	1.14527	0.252099	0.824996
RPL17P44	0.344783	0.923227	1.07552	0.858402	0.390671	NA
RPL26P28	0.218417	0.922751	1.30629	0.70639	0.479946	NA
MIR2115	0.14019	0.922198	4.4495	0.207259	0.835808	NA
SPIN4-AS1	1.5842	0.921963	0.694463	1.32759	0.184313	NA
TBC1D3	0.820052	0.921949	2.30292	0.400339	0.688907	NA
NLRP13	6.18105	0.921932	1.34872	0.683563	0.494251	0.921964
POTEI	29.0121	0.921689	0.86028	1.07138	0.283997	0.8412
CCDC198	1.67226	0.92147	1.23357	0.746996	0.455066	NA
OR7E28P	0.727359	0.921141	1.04637	0.880319	0.378687	NA
VN1R53P	120.694	0.919357	1.15456	0.796286	0.425866	0.898439
ALG1L8P	10.4038	0.919032	0.537967	1.70834	0.0875728	0.661218
RNASE4	147.638	0.918536	0.41172	2.23097	0.0256831	0.461577
MBOAT2	4374.14	0.917666	0.35229	2.60486	0.00919117	0.335821
BMS1P19	0.104626	0.917587	2.89989	0.316421	0.751683	NA
MIR770	0.53951	0.917456	1.05328	0.871049	0.383727	NA
RPS7P12	0.964857	0.916277	0.736444	1.24419	0.21343	NA
HSD17B13	20.4804	0.916092	0.716458	1.27864	0.201024	0.798686
LINC01362	0.759497	0.915961	1.1955	0.766176	0.443571	NA
FGF2	642.28	0.915789	0.623845	1.46798	0.142111	0.743856
CSNK1A1L	1.02888	0.915573	0.703327	1.30177	0.192994	NA
LINC02347	0.422692	0.914587	1.32269	0.691461	0.489276	NA
ADIG	0.456643	0.913777	1.78237	0.512676	0.608178	NA
BCL2L12P1	1.04835	0.912464	0.909348	1.00343	0.315655	NA
ZBTB16	295.888	0.91186	0.833421	1.09412	0.273904	0.837148
LINC01717	0.101019	0.911606	3.22787	0.282417	0.777623	NA
LIPJ	5.67573	0.911572	0.491983	1.85285	0.0639035	0.611623
OR14A16	0.100295	0.911329	4.07305	0.223746	0.822955	NA
LINC02773	3.6763	0.911241	0.548872	1.6602	0.0968733	NA
CDH12	13.0132	0.910508	1.05357	0.864208	0.387473	0.884341
RAD1P1	0.277484	0.91031	1.59405	0.571067	0.567954	NA
CSPG4P13	18.7568	0.909541	0.529523	1.71766	0.0858583	0.658502
MIR497HG	88.3678	0.909494	0.451375	2.01494	0.043911	0.549548
ENTPD8	157.707	0.908155	0.681452	1.33268	0.182638	0.784693
TMEM252	6.66307	0.907949	0.851243	1.06662	0.286145	0.842949
NOL4L-DT	0.383658	0.907686	1.45138	0.625394	0.531713	NA
RNA5SP442	0.1322	0.906894	3.94053	0.230145	0.817979	NA
MIR320C1	1.0848	0.906835	0.914394	0.991734	0.321327	NA
ABCC8	546.367	0.906398	0.82531	1.09825	0.272094	0.83608
LINC01591	0.123277	0.906224	2.86257	0.316578	0.751564	NA
OTX2P1	0.132245	0.906217	2.85538	0.317372	0.750961	NA
TAS2R8	0.43406	0.906054	1.32844	0.682046	0.49521	NA
GRAPL	2.80402	0.905877	0.528346	1.71455	0.0864275	NA
ARMS2	1.56397	0.904926	0.84672	1.06874	0.285186	NA
OLA1P3	0.976255	0.904918	0.723713	1.25038	0.21116	NA
TAL1	160.822	0.904477	0.387603	2.33351	0.0196212	0.422474
IGFALS	195.916	0.904379	0.728925	1.2407	0.214716	0.806356
CEROX1	136.921	0.904308	0.57831	1.56371	0.117886	0.709904
PGGT1BP2	0.972208	0.904037	1.31346	0.688287	0.491272	NA
KLK5	1216.24	0.903917	0.967476	0.934304	0.350147	0.873355
OR2AF1P	0.329077	0.902472	1.84635	0.488787	0.624993	NA
CYP2A7P1	0.193078	0.902232	2.40639	0.374932	0.707711	NA
GNAQP1	58.0738	0.901973	0.74818	1.20556	0.227989	0.815413
PLCL1	725.488	0.90153	0.538812	1.67318	0.0942918	0.671687
VN1R90P	0.211009	0.900827	1.80262	0.499731	0.617264	NA
FAM162B	38.0582	0.900827	0.439528	2.04953	0.04041	0.530051
MATN2	2163.95	0.900327	0.504431	1.78484	0.0742875	0.63336
RNA5SP154	0.734536	0.900172	1.04954	0.857683	0.391067	NA
MIR3127	0.690787	0.900001	0.931336	0.966354	0.333867	NA
RPL5P27	0.637828	0.898116	1.0468	0.857962	0.390914	NA
LINC01331	0.416243	0.898072	1.43103	0.62757	0.530286	NA
HSPB2	68.1616	0.897773	0.560653	1.6013	0.109311	0.69925
LINC02063	0.299083	0.897036	1.4809	0.605736	0.54469	NA
CYP27A1	3579.22	0.896046	0.35473	2.526	0.0115371	0.353809
HMX3	7.44558	0.894934	1.71099	0.523052	0.600938	0.945609
ANKRD20A5P	91.7719	0.89472	0.673183	1.32909	0.183819	0.785874
ABCA9	364.125	0.894661	0.597216	1.49805	0.13412	0.73697
Z97653.2	20.3248	0.894316	0.537098	1.66509	0.095895	0.674291
LINC01944	0.720422	0.894255	1.33928	0.667715	0.504315	NA
OR7E11P	0.404285	0.893289	1.88245	0.474535	0.635118	NA
ANKRD30A	1822.11	0.892986	1.08447	0.823431	0.410263	0.893761
LINC01231	0.303098	0.891992	1.62332	0.549485	0.582673	NA
RFPL1	1.02189	0.891723	0.741015	1.20338	0.228829	NA
GDF15	1174.88	0.891539	0.634252	1.40566	0.159826	0.762002
TUBB4BP3	0.135649	0.891334	2.36805	0.376401	0.706619	NA
RNA5SP437	0.123136	0.891329	2.3883	0.373206	0.708995	NA
LRRK2-DT	23.2046	0.891309	0.475201	1.87565	0.0607039	0.602417
HTR3D	0.103144	0.89123	2.92046	0.305168	0.760238	NA
SLC22A11	12.6884	0.890766	0.745049	1.19558	0.23186	0.815413
LINC01730	6.99861	0.890332	0.581417	1.53131	0.125692	0.72223
MTCO1P18	0.282613	0.890037	1.52152	0.584965	0.558571	NA
PCBP2P3	0.231777	0.889803	1.48024	0.601121	0.547759	NA
MRAP	27.0795	0.889471	0.858039	1.03663	0.299907	0.850016
COX6B1P1	0.315844	0.889433	1.45125	0.612872	0.539961	NA
LINC01298	0.398066	0.888669	1.0906	0.814843	0.415162	NA
LINC02518	4.94271	0.888095	0.803298	1.10556	0.268916	NA
FOXD4L6	0.698871	0.887981	0.962944	0.922152	0.356449	NA
TNXB	1371.46	0.88777	0.637297	1.39302	0.163613	0.764581
FAM90A11P	0.122681	0.887226	2.8702	0.309116	0.757233	NA
RAX2	0.706288	0.887164	1.09413	0.810842	0.417456	NA
MTCO3P38	0.176956	0.887069	3.80569	0.23309	0.815692	NA
DAB1-AS1	0.101925	0.886993	4.66056	0.190319	0.849059	NA
PPIF	6406.63	0.886822	0.376987	2.35239	0.0186532	0.412743
MTND4P29	0.118378	0.886681	2.88064	0.307807	0.758229	NA
SPTBN5	565.013	0.886241	0.461765	1.91925	0.054953	0.587303
RNU6-1046P	0.414144	0.885826	1.06229	0.833886	0.404345	NA
ABCA8	615.944	0.885813	0.69575	1.27318	0.202955	0.800952
LINC02532	22.0697	0.885248	0.813181	1.08862	0.27632	0.837435
OSTM1-AS1	0.442242	0.8849	1.76625	0.501004	0.616368	NA
LINC01235	245.226	0.884738	0.565408	1.56478	0.117635	0.709587
VIP	8.31083	0.8844	0.497718	1.77691	0.075583	0.635999
RFPL4AP6	0.939582	0.884175	0.992517	0.890842	0.373014	NA
PLIN4	4446.39	0.88367	0.8382	1.05425	0.29177	0.846112
AADACL2-AS1	7.2923	0.883554	0.683059	1.29353	0.195829	0.795009
SLC25A31	0.522672	0.883464	0.895973	0.986039	0.324114	NA
TCF21	2.23726	0.883213	0.727683	1.21373	0.22485	NA
LTC4S	3.4941	0.882775	0.813704	1.08489	0.277972	NA
SYNE3	874.728	0.882606	0.423241	2.08535	0.0370376	0.516931
RHOBTB3	4089.71	0.882543	0.502793	1.75528	0.0792115	0.642665
RNU6-858P	0.547274	0.8817	1.26398	0.697561	0.485452	NA
GPIHBP1	236.78	0.88147	0.604078	1.4592	0.14451	0.746432
ARHGEF38-IT1	7.44006	0.881447	0.675264	1.30534	0.191778	0.792224
SPCS2P3	1.01205	0.881317	1.04539	0.843052	0.399199	NA
ANKRD42	883.044	0.880874	0.29094	3.02768	0.00246436	0.200774
ACOT1	321.903	0.880471	0.42637	2.06504	0.0389195	0.522639
LINC01018	39.522	0.880461	0.808888	1.08848	0.276382	0.837435
DKK2	222.074	0.8803	0.463592	1.89887	0.0575818	0.592803
MTDHP2	0.706408	0.879976	1.05626	0.833108	0.404784	NA
GSTA1	46.6624	0.879388	0.98085	0.896557	0.369956	0.880834
DHH	28.8565	0.879325	0.455961	1.92851	0.0537917	0.585307
ACTBP13	3.74373	0.879228	0.881911	0.996957	0.318785	NA
PPIAP52	0.674225	0.879014	0.881066	0.997671	0.318439	NA
PDE1A	242.729	0.878365	0.431109	2.03745	0.0416045	0.537284
ECM1	5469.85	0.878221	0.5763	1.5239	0.127535	0.726725
GRAMD4P7	19.9791	0.877806	1.2025	0.729984	0.4654	0.912764
MIR32	0.16676	0.876813	2.4228	0.361901	0.717426	NA
GALNT8	60.3313	0.876375	0.550906	1.59079	0.111657	0.702319
ANGPTL1	217.389	0.876131	0.559966	1.56461	0.117674	0.709587
RNU6-1250P	0.200625	0.875846	1.90804	0.459028	0.646214	NA
SGCZ	0.969408	0.875818	1.49435	0.586085	0.557818	NA
DCLK1	1415.1	0.875238	0.545429	1.60468	0.108565	0.698987
CLEC18A	6.44751	0.874917	0.43969	1.98985	0.0466076	0.557957
LINC01544	0.586487	0.874582	1.07688	0.812143	0.41671	NA
Z99572.1	64.2184	0.87275	0.502667	1.73624	0.0825215	0.65164
HAR1B	5.99726	0.872301	0.71039	1.22792	0.219477	0.811046
NDUFB4P9	0.228388	0.871796	4.19799	0.20767	0.835487	NA
SEPTIN12	22.8946	0.871178	0.650655	1.33892	0.180595	0.782472
RN7SL861P	0.344976	0.870989	1.12407	0.774851	0.438428	NA
RPL35AP31	0.405971	0.870967	1.15877	0.751629	0.452274	NA
CYB5D2	1225.31	0.870966	0.321685	2.70751	0.00677899	0.296269
PIK3CD-AS2	61.7803	0.870769	0.495721	1.75657	0.0789906	0.641879
AKR1C3	1054.03	0.870725	0.554233	1.57104	0.116173	0.707585
AKR1C1	401.003	0.870589	0.583494	1.49203	0.135692	0.737964
P2RX3	0.878201	0.870463	0.790382	1.10132	0.270758	NA
CFD	2310.56	0.870197	0.665174	1.30822	0.190798	0.791463
TRAJ11	0.300662	0.869856	1.65444	0.52577	0.599048	NA
C1orf53	111.073	0.869374	0.417698	2.08135	0.0374022	0.517677
PON3	499.401	0.869096	0.825822	1.0524	0.292616	0.846112
C1QTNF9	11.1228	0.868745	0.623435	1.39348	0.163474	0.764523
VPS25P1	0.214694	0.867972	2.04697	0.424028	0.671546	NA
HNRNPA1P76	0.344978	0.867957	1.19191	0.728206	0.466487	NA
AAMDC	1181.35	0.867713	0.351979	2.46524	0.0136921	0.374656
SORBS1	3170.1	0.867437	0.428634	2.02373	0.0429984	0.545236
VWA2	897.141	0.866947	0.66041	1.31274	0.18927	0.791033
KL	103.477	0.866506	0.470725	1.84079	0.0656524	0.613712
TBX20	19.1716	0.866392	1.22829	0.705367	0.480582	0.916762
RNF212B	18.0554	0.866388	0.372394	2.32654	0.01999	0.42537
ADAMTS9-AS2	35.5847	0.865759	0.608858	1.42194	0.155043	0.75803
CLK3P2	1.33285	0.865657	1.1011	0.786176	0.431765	NA
SPCS2P1	0.697965	0.864901	0.902074	0.958792	0.337663	NA
ALG1L9P	27.0858	0.864212	0.383692	2.25236	0.0242997	0.454572
AVPR1A	365.492	0.863818	0.448491	1.92605	0.0540977	0.585307
TTBK1	36.6606	0.863793	0.475342	1.8172	0.0691858	0.62073
ANP32BP2	0.210987	0.863491	1.79057	0.482245	0.629632	NA
PYY	49.465	0.862951	0.816025	1.05751	0.290281	0.845572
SCN4B	543.249	0.862777	0.51815	1.66511	0.0958908	0.674291
SHC2	1163	0.862655	0.484723	1.77969	0.0751272	0.634845
APOA1-AS	3.60647	0.862218	0.596598	1.44522	0.148395	NA
PCDHGA7	79.9906	0.861686	0.601239	1.43318	0.151805	0.756751
LINC02552	0.121425	0.861405	2.87819	0.299287	0.764721	NA
MARCHF10-DT	0.331117	0.861166	1.38335	0.622524	0.533597	NA
PKIB	1928.94	0.86101	0.542672	1.58661	0.112601	0.703366
USHBP1	170.05	0.860983	0.3845	2.23923	0.0251411	0.46005
MYOM3	100.301	0.860502	0.427662	2.01211	0.0442085	0.550629
MINDY1	3146.23	0.860381	0.341749	2.51758	0.0118163	0.358561
LINC01233	1.34568	0.86001	1.15065	0.74741	0.454816	NA
OR1H1P	2.09718	0.859609	0.940854	0.913648	0.360902	NA
CELF2-DT	0.273746	0.858833	2.22362	0.386232	0.699325	NA
KLHL1	0.382456	0.858303	1.92584	0.445678	0.65583	NA
TPI1P4	0.282567	0.857292	1.33972	0.639904	0.522235	NA
KRT8P2	2.1882	0.856908	0.777218	1.10253	0.270231	NA
USP50	2.73331	0.856867	0.450205	1.90328	0.0570037	NA
LINC01791	0.176443	0.856109	2.5332	0.337956	0.735397	NA
KLHL4	39.3728	0.854161	0.511933	1.6685	0.0952162	0.67256
SERPINF2	328.742	0.853581	0.479204	1.78125	0.0748722	0.634575
TNRC18P1	708.018	0.852	0.908	0.938325	0.348077	0.872257
NPR1	691.478	0.850834	0.441117	1.92882	0.0537534	0.585307
LGALS9C	16.8412	0.850758	0.702584	1.2109	0.225935	0.814781
PRRT4	61.2077	0.850687	0.664914	1.27939	0.200758	0.798077
TRAJ8	0.40743	0.850599	1.21787	0.69843	0.484908	NA
MOCS1	866.686	0.850086	0.334811	2.539	0.0111169	0.350839
TAF9BP1	1.22113	0.849729	0.717542	1.18422	0.236325	NA
FRMPD1	67.4155	0.849442	0.630611	1.34701	0.177976	0.780835
MIR3157	0.275475	0.849353	1.66988	0.508631	0.611011	NA
AFAP1L2	1431.22	0.848798	0.409319	2.07368	0.038109	0.521595
TCEAL3	2839.54	0.84766	0.410411	2.06539	0.0388858	0.522639
LINC01507	0.587925	0.847501	1.24373	0.68142	0.495606	NA
IQGAP2	3435.69	0.847027	0.500003	1.69404	0.0902572	0.665189
BOLA3P4	0.573706	0.846237	1.14388	0.739796	0.459424	NA
AXDND1	18.7864	0.846026	0.56352	1.50133	0.133272	0.734676
GLDN	177.922	0.845333	0.579635	1.45839	0.144734	0.746443
USP41	16.1434	0.845163	0.876634	0.9641	0.334996	0.866751
IGFN1	38.435	0.844308	0.700838	1.20471	0.228314	0.815413
CTSG	150.268	0.844205	0.702096	1.20241	0.229206	0.815413
SYNPR-AS1	15.7015	0.844122	0.898571	0.939406	0.347523	0.872257
MTCO1P17	0.393861	0.843981	0.933056	0.904534	0.365712	NA
SETP9	1.29298	0.843482	0.944862	0.892704	0.372016	NA
BNIP5	3.35542	0.84291	0.754471	1.11722	0.2639	NA
RN7SL473P	3.48246	0.842401	0.620593	1.35741	0.17465	NA
DMBT1	35.2943	0.842245	0.784551	1.07354	0.28303	0.8412
ZNF385B	293.69	0.841946	0.750319	1.12212	0.261812	0.830514
OR7K1P	0.118954	0.841245	3.1983	0.263029	0.792529	NA
OR2T33	0.619303	0.840958	1.24557	0.675157	0.499576	NA
RPL35P9	0.422421	0.839804	1.22588	0.685063	0.493304	NA
LINC00989	9.02237	0.83936	0.535158	1.56843	0.11678	0.708561
KCTD14	206.853	0.839227	0.580663	1.44529	0.148376	0.751277
ZNF725P	6.1529	0.839156	1.05687	0.794003	0.427194	0.898895
PRICKLE2-AS2	1.11647	0.838991	1.16769	0.718502	0.472448	NA
LINC01936	28.7526	0.838066	0.415919	2.01498	0.0439071	0.549548
MSX2	851.331	0.83794	0.5521	1.51773	0.129082	0.729875
MIR6076	0.37879	0.836731	1.77771	0.47068	0.637869	NA
LINC01170	1.78146	0.836382	0.952421	0.878164	0.379855	NA
LINC02360	0.135503	0.835852	2.86452	0.291794	0.770444	NA
RAD23BP3	0.140844	0.835834	2.84703	0.293581	0.769078	NA
ELOVL3	33.8666	0.834597	0.540126	1.54519	0.122301	0.716603
KCNQ5	162.401	0.834536	0.611405	1.36495	0.172269	0.77323
TDRD15	0.482298	0.834033	1.18495	0.703853	0.481524	NA
MUC1	36845.1	0.834	0.545681	1.52837	0.126422	0.724387
LINC02464	0.239517	0.83382	1.66894	0.499611	0.617349	NA
SPTLC1P1	0.705198	0.833283	0.762105	1.0934	0.27422	NA
HTT-AS	0.698106	0.832193	0.823369	1.01072	0.312152	NA
MEIS3P1	193.804	0.831905	0.439989	1.89074	0.0586588	0.597728
RNF7P1	1.15089	0.831877	0.76716	1.08436	0.278205	NA
MIR5685	8.85098	0.831636	0.603831	1.37727	0.16843	0.768958
NSG1	149.137	0.830732	0.641932	1.29411	0.195626	0.795009
LINC01450	1.08701	0.830444	0.84425	0.983647	0.325289	NA
CADM3-AS1	51.1631	0.830154	0.74153	1.11952	0.26292	0.831282
MGAM2	105.619	0.829782	0.905817	0.916059	0.359636	0.877615
SCARNA4	0.609717	0.829688	0.811602	1.02228	0.306646	NA
MTRNR2L2	1.03245	0.829569	0.795202	1.04322	0.296848	NA
ARHGAP42P2	2.45805	0.828605	0.82757	1.00125	0.316705	NA
GDF3	9.11064	0.828526	0.566191	1.46333	0.143376	0.745785
MTHFD2P6	0.499771	0.828484	0.923353	0.897256	0.369582	NA
LGR4-AS1	5.44608	0.828138	0.528197	1.56786	0.116914	0.708679
TTC34	62.7642	0.826869	0.558662	1.48009	0.13885	0.741208
CLCNKB	12.0327	0.826611	0.565074	1.46284	0.143512	0.745785
C7	1357.52	0.826466	0.821896	1.00556	0.314627	0.857983
BEND7P1	0.23285	0.825691	1.58303	0.52159	0.601956	NA
KRT18P9	0.387783	0.825442	1.15195	0.716561	0.473645	NA
IGHMBP2	1358.34	0.825206	0.299443	2.7558	0.00585481	0.278492
RNU6-1045P	0.200081	0.825136	1.9819	0.416335	0.677165	NA
THAP12P8	0.587051	0.824959	1.14422	0.72098	0.470922	NA
LIPT2	96.8675	0.824933	0.375731	2.19554	0.0281247	0.47355
ACADS	1249	0.824486	0.437428	1.88485	0.0594501	0.599183
FAM222A-AS1	16.8798	0.823523	0.565028	1.45749	0.144981	0.746443
ITM2BP1	0.828377	0.823249	0.990699	0.830978	0.405986	NA
LSINCT5	6.07801	0.823248	0.732193	1.12436	0.260861	0.830308
GABRG1	1.7306	0.822809	0.786767	1.04581	0.295649	NA
TUBAL3	62.7784	0.822539	0.607022	1.35504	0.175405	0.776857
SPPL2C	3.6097	0.822375	1.13882	0.722127	0.470217	NA
ACSM4	16.273	0.822058	0.63739	1.28973	0.197146	0.795406
ARL4A	1198.64	0.821722	0.374146	2.19626	0.0280734	0.47355
RNU11-3P	0.319844	0.820694	1.4835	0.553215	0.580116	NA
TMEM239	0.614156	0.820318	1.08605	0.755321	0.450057	NA
TRAJ25	0.249802	0.819879	1.92132	0.426728	0.669578	NA
FMOD	7033.01	0.819009	0.435931	1.87876	0.0602775	0.60145
CCDC144A	31.397	0.818261	0.94238	0.868292	0.385234	0.883753
AJAP1	55.4955	0.818183	0.440836	1.85598	0.0634564	0.610703
CCDC26	1.51812	0.817849	0.694162	1.17818	0.238724	NA
TNS2	4516.53	0.817564	0.307137	2.66188	0.00777047	0.309456
RN7SL313P	2.66879	0.81705	0.594534	1.37427	0.169358	NA
LINC02382	0.132299	0.816851	2.87059	0.284559	0.775982	NA
ESRRG	461.406	0.816838	0.579798	1.40883	0.158885	0.761299
TMEM37	682.836	0.816037	0.466712	1.74848	0.0803806	0.645569
CBLN4	57.5414	0.815737	0.656073	1.24336	0.213734	0.805758
LINC02082	1.1056	0.81537	0.769943	1.059	0.289599	NA
MIR135A1	3.2992	0.81492	0.45931	1.77423	0.0760257	NA
CERS2	16661.2	0.813174	0.31613	2.57227	0.0101033	0.346274
MEIS1-AS2	0.934635	0.813066	0.80979	1.00405	0.315357	NA
ROR1-AS1	12.5662	0.812593	0.66335	1.22498	0.220582	0.811411
FO681492.1	34.6657	0.812485	0.475635	1.70821	0.0875971	0.661218
RNA5SP324	0.152417	0.812399	2.36634	0.343315	0.731362	NA
HERC2P11	0.129846	0.812367	2.40005	0.338479	0.735002	NA
PHBP5	0.424419	0.81204	0.961101	0.844906	0.398163	NA
LINC02687	0.34851	0.81185	1.46099	0.555685	0.578426	NA
RDH5	69.0656	0.811526	0.470263	1.72568	0.0844042	0.655966
NAP1L6P	10.9094	0.81123	0.748933	1.08318	0.278728	0.83783
LINC01435	0.594996	0.810413	0.959839	0.844322	0.39849	NA
MRPL21	2205.99	0.810362	0.349319	2.31983	0.0203498	0.42858
SULT1A2	104.917	0.810318	0.542426	1.49388	0.135208	0.737964
POTEKP	417.005	0.810287	0.928057	0.8731	0.382608	0.882956
FOXD4L1	8.4702	0.809991	0.475301	1.70417	0.0883501	0.663504
RNU6-223P	0.138491	0.809798	2.85794	0.28335	0.776908	NA
BET1P1	1.2181	0.809407	0.7999	1.01188	0.311593	NA
ETF1P3	0.342033	0.809081	1.22037	0.662978	0.507344	NA
HSD11B1-AS1	23.3866	0.807674	0.684604	1.17977	0.238092	0.815878
FAXDC2	1207.59	0.807364	0.495468	1.6295	0.103207	0.687912
AQP1	7923.9	0.807201	0.457274	1.76525	0.0775223	0.640261
RN7SL209P	0.454782	0.806786	1.28644	0.627144	0.530565	NA
P2RY2	665.606	0.806576	0.440197	1.83231	0.0669055	0.617149
LRCOL1	9.66072	0.806268	0.811169	0.993958	0.320243	0.86071
SNORD3A	3.54333	0.806116	0.863058	0.934024	0.350292	NA
KCNMA1-AS2	0.188864	0.805971	3.39929	0.2371	0.81258	NA
LIFR	2135.75	0.805941	0.512833	1.57155	0.116056	0.707585
SLC26A2	1811.2	0.805569	0.322042	2.50144	0.012369	0.364543
RN7SL574P	6.18409	0.805302	0.417993	1.92659	0.0540304	0.585307
RPSAP1	1.04073	0.804766	0.877267	0.917355	0.358956	NA
PGC	202.415	0.803161	1.32318	0.606994	0.543855	0.933372
FOXD4L5	2.15899	0.80242	0.723802	1.10862	0.267595	NA
IGFL4	18.7818	0.802302	0.594455	1.34964	0.177131	0.778575
Z99758.1	0.314325	0.801985	1.47468	0.543836	0.586555	NA
LINC02428	7.26596	0.800839	0.853396	0.938414	0.348032	0.872257
FRMPD2B	1.83279	0.8007	1.17186	0.683273	0.494434	NA
ECSCR	222.138	0.800593	0.426669	1.87638	0.0606035	0.602417
HMGB1P13	0.247225	0.800523	2.7305	0.293178	0.769386	NA
CTSLP6	0.161243	0.800368	2.60252	0.307536	0.758435	NA
AGTR2	2.53156	0.799736	1.39501	0.573284	0.566453	NA
SHC1P1	0.13332	0.799735	2.21678	0.360764	0.718276	NA
PRELID3BP11	0.870846	0.799654	0.914926	0.87401	0.382113	NA
LINC02814	7.61601	0.799064	0.716236	1.11564	0.264575	0.831419
GDF10	79.403	0.798932	0.689682	1.15841	0.246698	0.821943
OTOAP1	21.114	0.798155	0.485239	1.64487	0.0999966	0.683551
MTND5P2	0.285401	0.798146	1.60788	0.496396	0.619615	NA
ACOX2	1000.18	0.798102	0.677424	1.17814	0.23874	0.816382
INSYN1	279.374	0.7974	0.588914	1.35402	0.17573	0.776857
CCT8L2	0.344451	0.797089	1.50488	0.529669	0.596341	NA
FPGT-TNNI3K	34.0859	0.796854	0.479229	1.66278	0.0963561	0.674961
CEBPD	2919.51	0.79673	0.477748	1.66768	0.0953795	0.67256
RHOB	25854.8	0.79665	0.342431	2.32645	0.0199944	0.42537
GJA4	791.797	0.79661	0.355223	2.24257	0.0249248	0.457688
LINC01344	25.0878	0.796539	0.82102	0.970182	0.331956	0.86566
MFSD6L	133.843	0.79651	0.688182	1.15741	0.247104	0.822455
RNA5SP466	0.517893	0.795892	0.999089	0.796619	0.425673	NA
MIR4767	0.260281	0.794884	1.28103	0.620504	0.534926	NA
RALGAPA2	2437.21	0.793842	0.316186	2.51068	0.01205	0.36062
LINC02289	16.804	0.793424	0.43393	1.82846	0.0674808	0.617296
NPAP1P3	0.561338	0.793203	1.18813	0.667608	0.504384	NA
SCN2B	59.9785	0.792951	0.722872	1.09695	0.272665	0.836603
MIR4297	1.08994	0.792581	0.687519	1.15281	0.248987	NA
SRARP	1183.07	0.792384	1.02747	0.771196	0.440591	0.903521
WDR86-AS1	48.3387	0.792055	0.451483	1.75434	0.0793717	0.642969
CLCA1	0.52574	0.791969	1.55359	0.509768	0.610214	NA
BX005019.1	0.295603	0.791904	2.2463	0.352537	0.724436	NA
NBPF15	737.516	0.791594	0.441813	1.7917	0.0731818	0.631773
CACNA2D2	777.89	0.791157	0.57169	1.38389	0.166392	0.767952
ATCAY	1.54898	0.791083	0.689684	1.14702	0.251373	NA
DTD1-AS1	0.143302	0.790925	2.39028	0.330893	0.740725	NA
RN7SL369P	0.157975	0.790861	2.19211	0.360776	0.718267	NA
MAS1LP1	0.760979	0.790754	1.10646	0.714668	0.474814	NA
MIR6730	0.791073	0.790621	0.987461	0.80066	0.423328	NA
GHRH	18.8619	0.790363	1.28795	0.613659	0.539441	0.93199
OBSCN-AS1	70.7613	0.789876	0.455227	1.73513	0.0827186	0.65164
C8orf34	35.4632	0.789856	0.573293	1.37775	0.16828	0.768958
ITGA7	1030.02	0.7896	0.486673	1.62245	0.104708	0.692003
PCF11	3455.4	0.789344	0.215107	3.66953	0.000242993	0.074863
LINC02603	6.09858	0.789054	0.470652	1.67651	0.0936378	0.671462
MAPK10	445.875	0.788952	0.608917	1.29566	0.195091	0.795009
ITIH5	1598.66	0.78862	0.549873	1.43419	0.151519	0.756687
LINC00167	3.94464	0.788505	0.480047	1.64256	0.100475	NA
EGR3	1770.5	0.78727	0.589422	1.33566	0.18166	0.783165
LINC00307	0.952738	0.786847	2.1701	0.362585	0.716915	NA
TMEM256-PLSCR3	3.75333	0.786717	0.453944	1.73307	0.0830829	NA
VDAC2P4	0.187587	0.78543	2.54135	0.309061	0.757275	NA
RNA5SP452	0.787605	0.785201	0.935351	0.839472	0.401204	NA
OR2T8	2.9906	0.784786	0.855993	0.916813	0.359241	NA
TBCAP3	1.20407	0.783843	1.00761	0.777926	0.436612	NA
LMLN-AS1	0.540332	0.783562	0.900887	0.869767	0.384428	NA
ZIC5	36.8701	0.782912	1.65714	0.472447	0.636608	0.950808
IGSF5	48.4821	0.782899	0.526487	1.48702	0.137009	0.739255
LMF1-AS1	7.98508	0.7827	0.444545	1.76068	0.0782931	0.640261
LINC01649	4.12087	0.782646	0.941485	0.831289	0.40581	NA
CMTM5	10.767	0.782554	0.995195	0.786333	0.431673	0.900361
OR1L8	3.14797	0.782347	0.623131	1.25551	0.209294	NA
LHFPL3-AS2	7.82945	0.782008	0.641501	1.21903	0.222834	0.812722
USP32P1	37.4721	0.781871	0.95634	0.817566	0.413605	0.893997
SLC14A2-AS1	3.88235	0.78143	0.762544	1.02477	0.305473	NA
RNU6-59P	0.206842	0.781374	2.3217	0.336552	0.736455	NA
PKLR	3.01591	0.781139	0.599063	1.30393	0.192256	NA
CD302	417.011	0.780659	0.399029	1.9564	0.0504183	0.572945
PEAR1	472.105	0.780607	0.396353	1.96947	0.0488988	0.566679
C10orf62	0.59487	0.780238	1.08757	0.717413	0.473119	NA
RNU2-25P	0.468764	0.779271	1.03871	0.75023	0.453116	NA
PDE11A	109.813	0.778515	0.527041	1.47714	0.139637	0.742158
RN7SL239P	2.79096	0.777926	0.772037	1.00763	0.313634	NA
GNAI1	782.544	0.777861	0.386186	2.01421	0.0439874	0.550193
LINC02160	0.161667	0.777212	2.36548	0.328564	0.742485	NA
COX7A1	375.636	0.777124	0.438779	1.7711	0.0765435	0.639497
LARP7P2	0.533108	0.776634	1.15264	0.673788	0.500446	NA
LINC01167	1.38822	0.775604	1.40612	0.551593	0.581227	NA
SNORA74A	0.955161	0.775349	0.875593	0.885513	0.37588	NA
EPB41L3	2020.31	0.775199	0.33792	2.29403	0.0217889	0.437366
ATOH8	211.991	0.77469	0.572258	1.35374	0.175818	0.776857
TIMP4	267.6	0.774424	0.77075	1.00477	0.315009	0.857983
ACKR1	2122.31	0.77402	0.776004	0.997444	0.318549	0.860137
RN7SL301P	1.11029	0.773976	1.13603	0.681297	0.495684	NA
OR2A20P	7.88666	0.773575	0.946269	0.8175	0.413643	0.893997
ST6GALNAC3	143.502	0.772857	0.424177	1.82201	0.0684529	0.62073
FGFR3	1187.48	0.770965	0.598922	1.28725	0.198006	0.795406
FAM241A	1781.65	0.770705	0.429771	1.79329	0.0729264	0.631773
IL1RAPL2	23.9974	0.770427	0.68787	1.12002	0.262706	0.831225
GATD3A	98.4333	0.770257	0.768998	1.00164	0.316519	0.859421
DOCK9-AS1	0.421213	0.76988	1.70539	0.451439	0.651673	NA
VWF	11241.9	0.769866	0.391201	1.96796	0.0490731	0.566709
GJC3	230.059	0.769703	0.54484	1.41271	0.15774	0.761264
LGALS9B	14.9778	0.769627	0.815334	0.943941	0.3452	0.871469
SIK2	2539.38	0.767623	0.295896	2.59423	0.00948021	0.337969
RBMXP1	0.51342	0.76745	0.931275	0.824085	0.409891	NA
CTSD	62866.1	0.766714	0.358953	2.13598	0.0326815	0.497744
ROCK1P1	110.856	0.766659	0.495474	1.54733	0.121785	0.714728
RNA5SP242	0.35756	0.76653	1.53604	0.499031	0.617758	NA
LINC02101	1.19216	0.766183	0.746724	1.02606	0.304863	NA
RNU6-54P	0.133449	0.765977	3.55946	0.215195	0.829616	NA
EFCAB6-AS1	4.66679	0.765829	0.514345	1.48894	0.136503	NA
LRRC52	3.31073	0.765762	1.10793	0.691165	0.489462	NA
HMGN1P14	0.25076	0.765624	3.02603	0.253013	0.800258	NA
SLC35F4	3.61907	0.76492	0.703446	1.08739	0.276864	NA
FAM170B-AS1	0.155175	0.764872	2.39254	0.31969	0.749204	NA
EIF4BP3	50.7909	0.764863	0.336989	2.2697	0.0232258	0.44789
VSIG2	187.092	0.763321	0.661919	1.15319	0.248831	0.82377
ST8SIA6	625.815	0.763238	0.649768	1.17463	0.240142	0.816566
SNORD113-8	0.0211312	0.763092	5.41903	0.140817	0.888014	NA
RPL35AP12	0.0183913	0.763092	5.41903	0.140817	0.888014	NA
RN7SL504P	0.0233678	0.763092	5.41903	0.140817	0.888014	NA
RN7SL229P	0.0205677	0.763092	5.41903	0.140817	0.888014	NA
RN7SL185P	0.0233678	0.763092	5.41903	0.140817	0.888014	NA
RN7SKP101	0.0183913	0.763092	5.41903	0.140817	0.888014	NA
OR52M1	0.0233678	0.763092	5.41903	0.140817	0.888014	NA
MIR4679-2	0.0208796	0.763092	5.41903	0.140817	0.888014	NA
DPPA5P2	0.0257351	0.763092	5.41903	0.140817	0.888014	NA
CFC1B	0.0181302	0.763092	5.41903	0.140817	0.888014	NA
MIR4771-2	0.32484	0.763023	1.44997	0.526234	0.598726	NA
H3P39	1.87466	0.762619	0.481991	1.58223	0.113598	NA
CALML3	1109.75	0.76237	1.00061	0.761904	0.446117	0.905331
GLUL	63093.1	0.762265	0.340304	2.23995	0.0250939	0.46005
S100B	590.189	0.762001	0.732317	1.04053	0.298092	0.849478
OR11H7	2.04136	0.761952	0.575342	1.32435	0.185388	NA
NKX2-2	62.2064	0.761934	1.48113	0.514426	0.606954	0.945683
LINC02477	1.36931	0.761785	1.51768	0.50194	0.61571	NA
LDB3	102.403	0.761618	0.426538	1.78558	0.0741668	0.63336
SPATA31C1	0.300304	0.760983	1.72874	0.440195	0.659796	NA
RNU4-35P	0.29082	0.760078	1.79973	0.422328	0.672785	NA
RIIAD1	56.7258	0.760038	0.748268	1.01573	0.309758	0.856037
RAB6C	102.483	0.759933	0.647236	1.17412	0.240347	0.816578
CST3	15370.9	0.759534	0.38536	1.97097	0.0487269	0.565309
ARHGAP42P1	0.326834	0.759158	1.6376	0.463581	0.642948	NA
MYRIP	230.783	0.759139	0.618364	1.22766	0.219576	0.811046
RNU7-3P	1.21173	0.758483	0.626751	1.21018	0.226209	NA
CYP4Z2P	579.745	0.757565	0.872963	0.867809	0.385499	0.883753
RNA5SP477	0.979878	0.755867	1.1608	0.651162	0.514942	NA
TTC39DP	0.170853	0.75567	2.18318	0.346133	0.729243	NA
FAM189A2	651.448	0.754475	0.531096	1.4206	0.155433	0.758852
GALNT15	646.797	0.75441	0.548126	1.37634	0.168715	0.768973
RRAD	157.435	0.754194	0.627323	1.20224	0.22927	0.815413
OR2A13P	3.12663	0.753514	0.643215	1.17148	0.241406	NA
OR52N3P	0.381105	0.75333	1.57276	0.478986	0.631949	NA
MZT1P2	1.25689	0.753007	0.789495	0.953784	0.340193	NA
GSTM2P1	0.695768	0.751839	1.34465	0.559133	0.576071	NA
RN7SL455P	2.04028	0.751516	1.00563	0.747311	0.454876	NA
PPM1AP1	3.36184	0.751436	0.636037	1.18143	0.23743	NA
PART1	213.077	0.751179	0.810313	0.927023	0.353915	0.875251
APOLD1	2285.34	0.750747	0.442014	1.69847	0.0894195	0.665114
LINC00836	0.468506	0.750658	2.09006	0.359156	0.719479	NA
RNU6-541P	0.214407	0.750649	2.14901	0.3493	0.726864	NA
BRWD1P3	0.133063	0.750223	2.6467	0.283456	0.776828	NA
SPDYE16	0.403677	0.75005	1.17928	0.636024	0.52476	NA
FAM169A	153.787	0.749612	0.559596	1.33956	0.180389	0.782408
PLN	215.738	0.749399	0.494655	1.51499	0.129774	0.73008
TNS1	9793.49	0.74898	0.348065	2.15184	0.0314099	0.490321
F2RL3	321.926	0.748171	0.41758	1.79168	0.0731841	0.631773
COL14A1	7305.48	0.74721	0.591101	1.2641	0.206195	0.803495
PACRG	30.5073	0.746654	0.439243	1.69986	0.0891567	0.664746
FAM182A	4.6959	0.746464	0.556626	1.34105	0.179904	NA
MLPH	16770.4	0.744857	0.57362	1.29852	0.194108	0.795006
LINC00993	1637.76	0.744383	1.1246	0.661908	0.50803	0.924339
TMEM63C	1667.55	0.74437	0.504989	1.47403	0.140473	0.742158
FAHD2B	722.982	0.743773	0.307615	2.41787	0.0156116	0.385698
CMAHP	901.455	0.743024	0.389273	1.90875	0.056295	0.589032
OR13G1	0.610688	0.742988	1.12244	0.661941	0.508009	NA
APOC3	0.86068	0.742361	1.67497	0.443208	0.657616	NA
GOLGA2P8	4.92171	0.741446	0.529868	1.3993	0.161722	NA
RN7SL750P	0.431597	0.741114	1.08245	0.684662	0.493558	NA
MYO3B	115.495	0.74103	0.745735	0.993691	0.320373	0.86071
LINC01919	0.512352	0.740952	1.43178	0.517504	0.604804	NA
CPT1A	5847.44	0.74081	0.391333	1.89304	0.0583521	0.597421
NDUFC2	3201.46	0.7404	0.330636	2.23932	0.0251349	0.46005
RNA5SP61	0.842464	0.740053	1.20728	0.61299	0.539883	NA
SOX14	0.570124	0.739945	2.34031	0.316173	0.751871	NA
EFCC1	372.35	0.739863	0.601894	1.22923	0.218987	0.809963
MIR29B2CHG	461.098	0.739329	0.538319	1.3734	0.169627	0.770323
RNU6-375P	0.469899	0.73918	1.31265	0.563122	0.573351	NA
MACROD2	248.478	0.739128	0.414415	1.78355	0.0744974	0.633641
PAX2	99.4134	0.73859	0.805874	0.916508	0.3594	0.877615
RN7SL280P	1.12351	0.738058	0.836524	0.882291	0.377619	NA
STK32B	662.037	0.73794	0.62445	1.18174	0.237307	0.815761
LINC01090	0.651032	0.737701	1.07696	0.684984	0.493354	NA
OR6V1	0.275058	0.737667	1.7938	0.411231	0.680903	NA
KCND3	888.985	0.737631	0.671691	1.09817	0.272131	0.83608
LONP2	6862.54	0.737117	0.286132	2.57614	0.009991	0.346274
RNU6-323P	1.7956	0.736978	0.764862	0.963544	0.335275	NA
MPC2	4529.5	0.736924	0.334347	2.20407	0.0275194	0.472293
NEFM	23.6433	0.736581	0.643154	1.14526	0.2521	0.824996
RPL31P28	0.82181	0.736134	0.87185	0.844336	0.398482	NA
PCCA-DT	364.492	0.735625	0.424432	1.7332	0.0830602	0.652224
HS3ST4	26.4979	0.734198	1.05311	0.697171	0.485696	0.919127
KRT27	1.52751	0.733866	1.16095	0.632123	0.527306	NA
UFL1-AS1	2.29205	0.733125	0.713767	1.02712	0.304363	NA
LINC01801	39.7833	0.733096	0.614044	1.19388	0.232525	0.815413
OR14L1P	0.522767	0.732808	1.32578	0.552739	0.580442	NA
TMEM88	119.813	0.73265	0.40616	1.80385	0.0712554	0.625987
FGF7P8	6.09766	0.731865	0.489123	1.49628	0.134581	0.737637
LINC01736	8.94076	0.731071	0.680985	1.07355	0.283025	0.8412
NTRK3	337.28	0.731008	0.675564	1.08207	0.279221	0.838218
SEPHS1P6	5.40872	0.730562	0.54767	1.33395	0.182222	0.784443
SHROOM4	755.675	0.730223	0.369669	1.97534	0.0482296	0.563335
MIR1245A	0.533484	0.730198	1.37839	0.529747	0.596288	NA
NOX3	0.179061	0.72998	2.59295	0.281525	0.778308	NA
RNU6ATAC42P	0.204368	0.729924	2.55111	0.28612	0.774786	NA
MIR548T	0.272896	0.729739	2.05791	0.354603	0.722887	NA
TSTD3	7.86422	0.72954	0.404165	1.80506	0.071066	0.625987
MIR1284	0.150925	0.729373	2.2231	0.328088	0.742845	NA
KRT8P28	0.175849	0.729317	2.19598	0.332115	0.739802	NA
AADACL3	0.720535	0.729221	1.45252	0.502038	0.615641	NA
ARHGAP29	4228.26	0.729136	0.367432	1.98441	0.0472098	0.56087
GLYATL1	415.208	0.729006	0.782483	0.931658	0.351513	0.874046
PLPP1	1660.55	0.728837	0.280763	2.59591	0.00943403	0.337554
CASD1	2471.1	0.728701	0.388499	1.87569	0.0606985	0.602417
TSPAN7	706.051	0.728181	0.516683	1.40934	0.158735	0.761299
ZNF519P4	0.0293608	0.727905	5.41903	0.134324	0.893146	NA
YAP1P2	0.0312097	0.727905	5.41903	0.134324	0.893146	NA
SSR1P1	0.0270539	0.727905	5.41903	0.134324	0.893146	NA
SNORD3C	0.0545576	0.727905	5.41903	0.134324	0.893146	NA
RNU1-141P	0.0292348	0.727905	5.41903	0.134324	0.893146	NA
RNA5SP90	0.030586	0.727905	5.41903	0.134324	0.893146	NA
OR10D4P	0.0275539	0.727905	5.41903	0.134324	0.893146	NA
MTCO2P8	0.0367824	0.727905	5.41903	0.134324	0.893146	NA
MIR6799	0.0298985	0.727905	5.41903	0.134324	0.893146	NA
LIPT1P1	0.028533	0.727905	5.41903	0.134324	0.893146	NA
FP236383.1	0.0271616	0.727905	5.41903	0.134324	0.893146	NA
EIF4EBP2P3	0.0306211	0.727905	5.41903	0.134324	0.893146	NA
C1DP3	0.0318983	0.727905	5.41903	0.134324	0.893146	NA
RNU4-24P	0.836195	0.727647	1.2631	0.57608	0.564561	NA
RNU6-1203P	0.557152	0.727342	1.15915	0.627481	0.530344	NA
RPL26P6	40.4267	0.726441	0.4689	1.54925	0.121322	0.714346
LCN10	8.54606	0.726329	0.90863	0.799367	0.424077	0.898439
PCCA-AS1	2.022	0.726274	0.760434	0.955078	0.339538	NA
FBXL19-AS1	279.597	0.726159	0.422363	1.71928	0.085564	0.657991
RAPGEF4	600.719	0.726137	0.4067	1.78544	0.0741905	0.63336
ZNF92	1379.7	0.725895	0.39428	1.84106	0.0656121	0.613712
LYPLAL1-AS1	22.663	0.725887	0.586934	1.23674	0.216183	0.807611
LINC01537	15.5362	0.724993	0.558576	1.29793	0.194311	0.795009
LINC02308	4.45325	0.724184	0.74951	0.96621	0.333939	NA
UGT2B4	30.4722	0.723912	1.3136	0.55109	0.581572	0.942167
MTCO3P2	0.455404	0.723578	2.21537	0.326618	0.743957	NA
BMS1P16	0.829733	0.723229	0.854602	0.846276	0.397399	NA
CRY2	2943.52	0.723139	0.270073	2.67757	0.00741589	0.304839
KBTBD11	327.89	0.722851	0.441201	1.63837	0.101344	0.684703
EPAS1	8754.94	0.722752	0.342916	2.10767	0.0350598	0.507019
SNORD114-3	0.286957	0.722386	1.32014	0.547205	0.584238	NA
PPIAL4G	0.937325	0.722092	0.757595	0.953138	0.34052	NA
SLCO1C1	21.5328	0.721949	0.490007	1.47334	0.140658	0.742351
THBD	1606.32	0.721497	0.383535	1.88118	0.0599481	0.600564
CDH6	319.994	0.721374	0.384829	1.87453	0.0608573	0.602417
MAOA	1462.26	0.7213	0.719945	1.00188	0.3164	0.859421
MIR205HG	1868.28	0.721294	0.742231	0.971792	0.331154	0.86566
OSBPL6	739.621	0.720972	0.49417	1.45895	0.144578	0.746432
RNU7-186P	0.421631	0.720959	1.36074	0.529827	0.596232	NA
NTF4	64.5549	0.720873	0.712733	1.01142	0.311815	0.856618
AHCYP4	0.300933	0.720636	1.12933	0.638107	0.523404	NA
RN7SL252P	0.204757	0.720406	2.0051	0.359286	0.719381	NA
ZNF366	139.819	0.720107	0.494504	1.45622	0.145332	0.746738
RASA4B	6.03431	0.719974	0.584215	1.23238	0.217808	0.809201
MIR6745	0.691232	0.719943	0.876185	0.821679	0.41126	NA
SEMA3G	1404.52	0.719368	0.456118	1.57715	0.11476	0.707252
RPS26P21	0.828482	0.71932	0.792726	0.907401	0.364195	NA
TGIF1P1	0.256097	0.7186	1.59797	0.449696	0.65293	NA
PENK	66.7839	0.718477	0.931861	0.771013	0.440699	0.903528
PCNPP3	0.380314	0.717105	1.24149	0.577615	0.563524	NA
WDR86	232.397	0.716807	0.442434	1.62015	0.105201	0.693055
HMGB1P44	0.16413	0.715252	1.89802	0.37684	0.706292	NA
RPL36AP39	1.38118	0.715055	0.891931	0.801694	0.42273	NA
RN7SL515P	0.168264	0.715045	2.59415	0.275637	0.782827	NA
FAM86C1	486.234	0.71494	0.302975	2.35973	0.0182881	0.408246
SYNDIG1L	12.6894	0.714588	0.583316	1.22504	0.220559	0.811411
LIPF	2.09642	0.714542	1.31414	0.543732	0.586626	NA
BMP7	956.938	0.714431	0.712116	1.00325	0.31574	0.858592
NR3C1	2891.6	0.714388	0.285586	2.50148	0.0123675	0.364543
CYP4F35P	90.7489	0.714284	0.811641	0.880049	0.378833	0.882471
RNY1	1.0442	0.713219	0.934779	0.762982	0.445474	NA
WASF4P	2.86019	0.712909	0.571892	1.24658	0.212551	NA
CPED1	585.523	0.712694	0.46406	1.53578	0.124592	0.720258
PPP1R1C	18.1403	0.712607	0.781378	0.911988	0.361775	0.87829
HOXA13	23.7008	0.71242	0.650431	1.0953	0.273384	0.836706
CALCRL	1667.26	0.712012	0.407657	1.7466	0.0807076	0.646117
LINC02794	0.77631	0.711978	1.01137	0.703973	0.48145	NA
HMGN2P9	0.173372	0.711545	1.76289	0.403625	0.686489	NA
PPP4R4	127.325	0.71146	0.875868	0.81229	0.416625	0.895442
TDRD10	68.1218	0.711306	0.562329	1.26493	0.205897	0.803389
KCTD16	18.2938	0.711062	0.529553	1.34276	0.17935	0.781556
TRGV9	3.176	0.71087	0.65954	1.07783	0.281111	NA
RAPGEF3	978.012	0.710567	0.397722	1.78659	0.0740036	0.63336
2022-03-01	1082.09	0.71056	0.402769	1.76419	0.0777007	0.640261
LINC01087	408.619	0.710552	1.02212	0.695177	0.486944	0.919269
FOXD3-AS1	184.764	0.710213	0.811917	0.874737	0.381717	0.882931
RNU6-876P	0.298403	0.710169	1.22524	0.579615	0.562174	NA
RNA5SP462	0.378464	0.709536	1.54333	0.459744	0.6457	NA
RPL12P30	1.54485	0.709436	0.892634	0.794766	0.42675	NA
TGFBR3	2478.49	0.709335	0.522026	1.35881	0.174207	0.776171
LINC02259	2.01799	0.709187	0.540792	1.31139	0.189728	NA
CLEC14A	1247.79	0.708691	0.364091	1.94647	0.0515989	0.578771
KLK2	15.0824	0.708428	0.630294	1.12396	0.261028	0.830514
PER2	1981.29	0.708224	0.304675	2.32452	0.0200977	0.425674
S1PR1	1551.3	0.708194	0.415533	1.7043	0.0883246	0.663504
MIR3178	1.33562	0.708073	0.777942	0.910187	0.362724	NA
LINC01761	2.80458	0.70737	1.15945	0.610092	0.541801	NA
RNU6-1051P	0.194752	0.707048	2.17137	0.325624	0.744709	NA
PSMC1P8	0.167396	0.707015	2.19852	0.321587	0.747766	NA
LRG1	2711.57	0.706872	0.750844	0.941437	0.346481	0.871939
MIR6806	0.518926	0.706399	1.07042	0.659928	0.5093	NA
IGFBP5	56728.1	0.706264	0.559107	1.2632	0.206517	0.803722
RN7SL541P	0.802211	0.706196	1.23594	0.571382	0.567741	NA
IGSF10	309.194	0.705741	0.561517	1.25685	0.208809	0.80411
AK4P6	0.406088	0.705614	1.2785	0.551907	0.581012	NA
GCNT1	1930.86	0.705293	0.416079	1.69509	0.0900575	0.665189
MAGEE2	6.05806	0.705215	0.649077	1.08649	0.277263	0.837504
GALNT6	11384.6	0.705199	0.527117	1.33784	0.180948	0.782519
BAIAP3	909.394	0.704786	0.589368	1.19583	0.231761	0.815413
CCL14	136.412	0.704707	0.720685	0.97783	0.328159	0.864224
PLPPR3	332.132	0.704232	0.865066	0.814078	0.4156	0.895045
LINC01644	49.1197	0.704012	1.15604	0.608988	0.542532	0.932929
EPB42	14.6745	0.70366	0.550468	1.27829	0.201146	0.79878
BANF1P1	1.09172	0.70324	0.934735	0.752341	0.451846	NA
C17orf107	301.449	0.703184	0.427899	1.64334	0.100312	0.683551
BDP1P	0.233567	0.703147	1.52888	0.459909	0.645582	NA
FAM124B	126.918	0.70226	0.394214	1.78142	0.0748445	0.634575
THEMIS3P	0.733382	0.702151	0.927497	0.757039	0.449027	NA
RPL21P133	1.24765	0.70182	0.985073	0.712455	0.476183	NA
ACOT12	1.57696	0.701776	0.86815	0.808358	0.418885	NA
SIRPD	2.75882	0.701528	0.571158	1.22826	0.219351	NA
ANXA9	1978.86	0.701458	0.525143	1.33575	0.181632	0.783165
ISM1	647.866	0.701457	0.498947	1.40587	0.159762	0.762002
GPR162	256.618	0.701238	0.530478	1.3219	0.186201	0.787836
GLYCTK	212.452	0.701237	0.296929	2.36163	0.0181949	0.408246
TFF3	11415.2	0.700925	0.871525	0.804251	0.421252	0.898287
MEOX2	277.832	0.700736	0.569595	1.23024	0.218609	0.809841
PLCD4	543.625	0.699667	0.378247	1.84976	0.0643479	0.612887
APOC1P1	9.29016	0.699282	0.515893	1.35548	0.175265	0.776857
CHURC1-FNTB	2.19929	0.699034	0.661619	1.05655	0.290717	NA
LINC02623	1.19621	0.699028	0.761419	0.918059	0.358588	NA
ROBO4	1283.19	0.69872	0.344661	2.02727	0.0426353	0.542286
SGCE	1970.49	0.698438	0.399029	1.75034	0.0800591	0.644654
DHRS12	736.505	0.697756	0.28646	2.43579	0.0148593	0.385061
FBXL17	1503.29	0.697223	0.265618	2.62491	0.00866714	0.326642
QSOX1	15152	0.696719	0.34742	2.00541	0.0449193	0.553768
FNDC11	43.8814	0.696156	0.483246	1.44058	0.149703	0.753935
TTC4P1	0.820032	0.6961	0.912434	0.762905	0.44552	NA
MED15P4	15.6533	0.695824	1.76774	0.393623	0.69386	0.959781
OR10AC1	2.03705	0.695639	0.590987	1.17708	0.239164	NA
ASTN1	67.8362	0.695497	0.665277	1.04543	0.295826	0.848642
PPIAP14	3.48238	0.695367	0.680788	1.02142	0.307058	NA
FAM167B	284.004	0.695207	0.385312	1.80427	0.0711889	0.625987
MIR561	0.285312	0.694973	2.74119	0.253529	0.799859	NA
COQ10BP2	0.358486	0.694858	1.06663	0.651451	0.514755	NA
RNU6-674P	0.168612	0.694194	2.22713	0.311698	0.75527	NA
STARD10	14795.6	0.694143	0.589483	1.17755	0.238978	0.816382
FP325330.2	0.185613	0.694118	2.19074	0.316842	0.751364	NA
RNVU1-25	1.36184	0.693783	1.16163	0.597252	0.550339	NA
CICP10	0.189021	0.693755	2.03674	0.34062	0.73339	NA
CYP3A4	4.57385	0.692729	0.576941	1.20069	0.22987	NA
ZNF123P	0.0609405	0.692719	5.41903	0.127831	0.898283	NA
USP12PY	0.0381767	0.692719	5.41903	0.127831	0.898283	NA
TRIM51DP	0.0415597	0.692719	5.41903	0.127831	0.898283	NA
TET1P1	0.0524893	0.692719	5.41903	0.127831	0.898283	NA
SLC2AXP1	0.0444369	0.692719	5.41903	0.127831	0.898283	NA
RNU6-383P	0.0431284	0.692719	5.41903	0.127831	0.898283	NA
RNA5SP456	0.0505571	0.692719	5.41903	0.127831	0.898283	NA
OR4A47	0.0388376	0.692719	5.41903	0.127831	0.898283	NA
OR2T10	0.0365797	0.692719	5.41903	0.127831	0.898283	NA
MIR4794	0.0559863	0.692719	5.41903	0.127831	0.898283	NA
LINC02567	0.0575558	0.692719	5.41903	0.127831	0.898283	NA
LINC00254	0.0501404	0.692719	5.41903	0.127831	0.898283	NA
HNRNPH3P1	0.0510129	0.692719	5.41903	0.127831	0.898283	NA
GAPDHP36	0.054087	0.692719	5.41903	0.127831	0.898283	NA
RORB	119.041	0.692679	0.750984	0.922362	0.35634	0.875932
CRHR2	14.5424	0.692303	0.516332	1.34081	0.179982	0.782212
SPINT1-AS1	768.823	0.691859	0.363504	1.9033	0.0570009	0.590374
DCLK3	39.6808	0.691857	0.334107	2.07077	0.0383806	0.522639
LINC00958	32.7379	0.691794	0.844988	0.818703	0.412956	0.893997
ADCY4	673.145	0.690515	0.410911	1.68045	0.0928697	0.67001
LINC00987	107.396	0.689691	0.424453	1.62489	0.104185	0.691126
NXPH3	521.544	0.689329	0.571797	1.20555	0.227992	0.815413
AMZ2P2	0.465562	0.688808	1.57541	0.437225	0.661949	NA
LINC02720	6.4617	0.688359	0.948024	0.726099	0.467778	0.914072
FHL1	2505.95	0.68753	0.563993	1.21904	0.222829	0.812722
METTL8P1	0.49379	0.687106	1.05501	0.651279	0.514867	NA
SLC28A3	587.231	0.686956	0.783813	0.876429	0.380797	0.882931
RNU6-767P	0.583599	0.686887	0.886428	0.774893	0.438403	NA
PLVAP	6889.1	0.686266	0.303641	2.26012	0.0238136	0.45105
ARHGAP44	597.524	0.686087	0.403174	1.70172	0.0888086	0.664133
COL18A1-AS2	0.508643	0.685422	0.930041	0.736981	0.461134	NA
RPS26P41	1.22917	0.685366	0.744833	0.92016	0.357489	NA
PREX2	616.785	0.685305	0.547319	1.25211	0.210529	0.804696
MIR550A1	0.174082	0.685083	1.77458	0.386055	0.699456	NA
TRAJ16	0.427418	0.684651	1.21529	0.563364	0.573187	NA
SUSD4	1467.2	0.684446	0.583815	1.17237	0.241049	0.816922
CEACAM4	15.9077	0.683719	0.52846	1.29379	0.195736	0.795009
RGS7BP	21.6788	0.682814	0.678433	1.00646	0.314196	0.857983
PCDHB16	351.662	0.682544	0.482285	1.41523	0.157001	0.761264
NOTCH4	1511.95	0.681396	0.303289	2.24669	0.02466	0.456183
TRGV1	0.501529	0.680989	1.00794	0.675627	0.499277	NA
HGC6.3	2.29731	0.680986	0.830278	0.82019	0.412108	NA
RNA5SP172	0.19047	0.680261	2.18637	0.311137	0.755696	NA
CACNA1D	1113.49	0.680182	0.55201	1.23219	0.217877	0.809201
CDC37L1-DT	41.6804	0.680104	0.34571	1.96727	0.0491526	0.566709
LINC01608	0.359286	0.679782	1.98719	0.342082	0.732289	NA
ADGRL4	1689.7	0.679762	0.375092	1.81225	0.069947	0.622189
CFTR	43.855	0.679266	0.718684	0.945152	0.344581	0.871217
TPTEP1	927.621	0.678505	0.651071	1.04214	0.297349	0.849126
ROBO3	295.082	0.678337	0.443566	1.52928	0.126195	0.723695
PTP4A1P1	0.554131	0.678112	1.36069	0.49836	0.61823	NA
Z99943.2	3.19295	0.677956	0.495614	1.36791	0.17134	NA
OR2AO1P	0.356852	0.67766	1.24105	0.546036	0.585041	NA
DNM1P46	11.3019	0.677521	0.542091	1.24983	0.211362	0.804696
ZNF385D	377.732	0.677256	0.548857	1.23394	0.217226	0.809201
LINC01510	0.601446	0.676976	1.73605	0.389952	0.696572	NA
IPMKP1	0.203394	0.676277	2.36458	0.286003	0.774876	NA
DHX33-DT	0.196676	0.676274	2.37123	0.2852	0.775491	NA
SYT1	1488.76	0.675733	0.851734	0.793362	0.427567	0.898895
KRTAP5-7	3.30032	0.675723	0.652982	1.03483	0.30075	NA
ABCA10	152.088	0.674712	0.571403	1.1808	0.237682	0.815878
GAPDHP27	0.678762	0.674642	0.86685	0.778268	0.436411	NA
CATSPERZ	0.860757	0.674613	0.827237	0.815502	0.414785	NA
GPR146	77.4701	0.674473	0.398165	1.69395	0.0902742	0.665189
IGF2	7357.71	0.673924	0.621743	1.08393	0.278397	0.837736
RNU6-1165P	1.5953	0.673915	0.720655	0.935143	0.349715	NA
LINC01732	0.786912	0.673887	0.90354	0.74583	0.45577	NA
KCNJ15	167.88	0.67339	0.522671	1.28836	0.19762	0.795406
RN7SKP245	0.156873	0.673293	1.91673	0.351271	0.725385	NA
ABCC6	237.048	0.67318	0.465686	1.44557	0.148299	0.751277
COL4A2-AS1	3.13997	0.673047	0.620221	1.08517	0.277846	NA
AGR3	4518.04	0.672734	0.911442	0.738099	0.460455	0.910742
OTC	1.90964	0.672724	1.29475	0.519579	0.603357	NA
LAMA2	2570.65	0.672448	0.527561	1.27463	0.202439	0.800283
ADH5P2	0.180164	0.672044	2.03783	0.329784	0.741563	NA
BX324167.1	13.2367	0.671407	0.82844	0.810447	0.417683	0.895856
LINC01388	0.656255	0.671239	1.06235	0.631842	0.52749	NA
RNU6-437P	0.390437	0.671216	1.35308	0.496064	0.619849	NA
LINC02298	62.7829	0.670555	0.479268	1.39912	0.161776	0.764276
CDH22	25.9797	0.670543	0.722288	0.92836	0.353221	0.875074
SPTLC1P4	0.508502	0.669944	1.31101	0.511015	0.60934	NA
PPP1R14A	262.957	0.669855	0.565189	1.18519	0.235943	0.815413
GATA2-AS1	144.948	0.669667	0.637313	1.05077	0.293366	0.847155
ENPP4	1279.94	0.669466	0.373508	1.79237	0.073073	0.631773
GP2	2118.87	0.669266	1.07335	0.623532	0.532935	0.930724
MYCT1	546.191	0.668948	0.394209	1.69694	0.0897083	0.665114
RNA5SP190	0.298392	0.668836	1.61773	0.413442	0.679283	NA
SVEP1	1571.6	0.668667	0.554869	1.20509	0.228168	0.815413
PAPOLB	0.695913	0.668608	0.990747	0.674852	0.499769	NA
FLT4	870.354	0.668454	0.284018	2.35357	0.0185943	0.412743
CATIP-AS1	7.43071	0.668341	0.520767	1.28338	0.199359	0.796385
LINC02568	677.872	0.667731	0.803625	0.830898	0.406031	0.892727
SPRY4-AS1	17.4158	0.666736	0.465954	1.43091	0.152457	0.758017
CDH17	18.0495	0.66609	0.433913	1.53508	0.124765	0.720263
KCTD8	2.82424	0.664969	0.940561	0.706992	0.479572	NA
MATN3	1246.04	0.664213	0.527313	1.25962	0.207807	0.80411
GPRC5D-AS1	193.041	0.663928	0.468666	1.41663	0.15659	0.760933
DEFB1	262.232	0.663775	0.845166	0.785378	0.432232	0.900438
SMIM24	15.1607	0.66375	0.507297	1.3084	0.190736	0.791463
HSPA8P19	0.377407	0.66321	1.21689	0.545006	0.58575	NA
GOLGA5P1	0.635055	0.662976	0.856863	0.773725	0.439093	NA
ACTG1P16	1.17664	0.662931	0.63998	1.03586	0.300266	NA
OR2K2	0.809929	0.662747	1.12893	0.58706	0.557164	NA
MACORIS	11.8101	0.662573	0.361893	1.83085	0.0671223	0.617149
PRKN	142.35	0.662462	0.426468	1.55337	0.120336	0.713171
CCL21	1070.1	0.662195	0.72957	0.907652	0.364062	0.879217
ARID5A	2499.14	0.662011	0.357771	1.85038	0.0642593	0.612759
LINC01942	0.626829	0.661959	0.792772	0.834993	0.403722	NA
VSIG1	42.1319	0.66193	0.505356	1.30983	0.190254	0.791127
PRDM16-DT	23.1337	0.661908	0.54281	1.21941	0.222689	0.812722
OR9N1P	0.574951	0.661794	1.04702	0.632075	0.527338	NA
RNU6-519P	0.368724	0.66173	1.1275	0.586898	0.557272	NA
CFAP69	376.976	0.661596	0.46398	1.42592	0.153893	0.758017
SLC5A7	6.04084	0.661595	1.18929	0.556293	0.578011	0.941226
TUBB8P9	0.286763	0.661409	1.17671	0.562082	0.57406	NA
MYOZ3	86.9853	0.661055	0.519819	1.2717	0.203479	0.801703
TRAV8-5	11.6448	0.661038	0.844969	0.782323	0.434025	0.901689
ALK	31.6365	0.660979	0.69468	0.951487	0.341357	0.869757
RNU6-808P	0.326006	0.660812	1.63817	0.403386	0.686665	NA
CEACAM1	1796.38	0.660575	0.437448	1.51006	0.131027	0.731331
SPATA24	161.41	0.660516	0.323107	2.04426	0.0409277	0.533681
LRIT1	0.294195	0.660409	2.1547	0.306497	0.759227	NA
GSTM3	7276.48	0.660089	0.598964	1.10205	0.270439	0.835233
RN7SL43P	0.21921	0.659886	2.83557	0.232717	0.815981	NA
PROX1-AS1	7.02027	0.659885	0.828574	0.79641	0.425794	0.898439
ABCB1	291.681	0.659512	0.495969	1.32974	0.183603	0.785874
HMGN1P10	0.300831	0.6595	2.51608	0.262114	0.793233	NA
GPAT2P1	4.19442	0.659377	0.861314	0.765548	0.443945	NA
OR7E145P	0.199788	0.659309	2.39212	0.275617	0.782842	NA
RNF6P1	0.228758	0.659285	2.37772	0.277276	0.781568	NA
LINC02255	0.214371	0.659267	2.36699	0.278526	0.780609	NA
FAM230D	0.573173	0.659263	1.59938	0.412199	0.680193	NA
GOLGA8VP	6.58722	0.659167	0.514696	1.28069	0.200303	0.797902
ELL2P1	5.87524	0.658981	0.564493	1.16739	0.243055	0.818325
MGAT4FP	0.273288	0.658845	2.1515	0.306226	0.759432	NA
FAM107A	501.396	0.658487	0.604876	1.08863	0.276317	0.837435
LINC01165	3.27733	0.658276	0.816348	0.806366	0.420032	NA
H3P33	0.171078	0.658272	1.93139	0.340827	0.733234	NA
MIR1972-2	0.201068	0.65817	1.89861	0.346659	0.728847	NA
PCDHA6	51.756	0.657992	0.801895	0.820547	0.411905	0.893911
RCVRN	9.58617	0.657835	0.533436	1.2332	0.2175	0.809201
LHFPL3	0.941716	0.657795	0.86462	0.760791	0.446782	NA
NT5CP2	8.75416	0.65759	1.02172	0.643609	0.519829	0.926891
MTND5P9	0.0762148	0.657537	4.78337	0.137463	0.890665	NA
RN7SKP110	0.0596596	0.657536	4.96347	0.132475	0.894609	NA
RN7SL278P	0.0582889	0.657536	4.98119	0.132004	0.894981	NA
BX005266.3	0.0495932	0.657535	5.10725	0.128745	0.897559	NA
CYP4A44P	0.0482679	0.657535	5.12903	0.128199	0.897992	NA
RPL36AP35	0.0479162	0.657535	5.13494	0.128051	0.898108	NA
RN7SKP35	0.0462889	0.657534	5.16301	0.127355	0.89866	NA
LINC01455	0.104054	0.657533	5.32185	0.123553	0.901669	NA
RNU6-1331P	0.0972068	0.657532	5.37855	0.122251	0.9027	NA
RNU6-111P	0.048367	0.657532	5.41903	0.121338	0.903424	NA
RN7SL499P	0.05101	0.657532	5.41903	0.121338	0.903424	NA
RN7SL323P	0.0840884	0.657532	5.41903	0.121338	0.903424	NA
RN7SL104P	0.0503769	0.657532	5.41903	0.121338	0.903424	NA
OR5K4	0.0731379	0.657532	5.41903	0.121338	0.903424	NA
MIR33A	0.0564074	0.657532	5.41903	0.121338	0.903424	NA
MIR1305	0.066095	0.657532	5.41903	0.121338	0.903424	NA
LINC02222	0.0712603	0.657532	5.41903	0.121338	0.903424	NA
LINC01432	0.0730199	0.657532	5.41903	0.121338	0.903424	NA
GAPDHP57	0.0950297	0.657532	5.41903	0.121338	0.903424	NA
CRYGD	0.0466333	0.657532	5.41903	0.121338	0.903424	NA
MESTIT1	19.3848	0.657137	0.477537	1.3761	0.168792	0.768973
DLGAP1	189.186	0.656844	0.70883	0.92666	0.354103	0.875251
BZW1-AS1	2.02805	0.656766	0.797743	0.823281	0.410348	NA
RPL7AP3	1.41248	0.656301	1.0771	0.609324	0.54231	NA
SNORD93	1.07436	0.656093	0.804572	0.815456	0.414811	NA
RPS6P12	5.94127	0.65493	0.971275	0.674299	0.500121	0.923256
FOS	16667.4	0.654707	0.613106	1.06785	0.285587	0.842165
PSAT1P3	4.42054	0.653848	0.648385	1.00843	0.31325	NA
GLRA3	226.47	0.653657	1.14824	0.569271	0.569172	0.939306
TFPI2	1184.05	0.653333	0.886481	0.736996	0.461125	0.910742
LEPR	686.66	0.653229	0.496137	1.31663	0.187963	0.789
TRIM60P14	0.542583	0.65315	1.64975	0.395909	0.692172	NA
CABP4	194.265	0.652943	0.507222	1.28729	0.197993	0.795406
CSTP2	0.758629	0.652756	0.882255	0.739872	0.459378	NA
LRRN4CL	172.938	0.652342	0.573834	1.13681	0.255616	0.826546
LINC02054	2.7561	0.651759	0.709871	0.918138	0.358547	NA
NIPSNAP3B	110.022	0.651458	0.329915	1.97463	0.0483107	0.563335
GNA14	300.551	0.651031	0.517068	1.25908	0.208001	0.80411
RHOT1P2	4.09895	0.650714	0.996986	0.652682	0.513962	NA
POMZP3	388.679	0.650446	0.322144	2.01912	0.043475	0.546008
RPL23AP88	2.85512	0.650431	0.491187	1.3242	0.185436	NA
RNU6-647P	0.161773	0.650065	2.07878	0.312715	0.754497	NA
LRRC70	33.7661	0.649999	0.432939	1.50136	0.133262	0.734676
RPL35AP19	0.194295	0.649974	1.89701	0.342631	0.731876	NA
NDUFA3P6	0.205855	0.649969	1.8888	0.344117	0.730758	NA
PGA3	0.242888	0.649955	1.86535	0.348436	0.727513	NA
KARS1P3	0.169278	0.649907	1.79025	0.363025	0.716586	NA
PCAT18	172.98	0.649657	0.92708	0.700757	0.483455	0.91815
POTEF	19.0534	0.6495	0.82801	0.784411	0.432799	0.900867
SEC14L2	5007.57	0.649307	0.618836	1.04924	0.294068	0.847724
RN7SL170P	0.580962	0.648299	1.203	0.538901	0.589955	NA
MUC5B	5884.45	0.648257	0.981535	0.660452	0.508964	0.924339
NNAT	153.957	0.646967	0.689355	0.93851	0.347982	0.872257
OR2L13	5.55462	0.646859	0.941233	0.687246	0.491927	0.921013
ENTPD5	2438.32	0.64682	0.454924	1.42182	0.155079	0.75803
LRRN1	1685.17	0.646384	0.634107	1.01936	0.308032	0.855037
SLC16A2	1675.68	0.64613	0.435481	1.48371	0.137885	0.739852
EGFLAM	653.392	0.646065	0.346873	1.86254	0.0625267	0.606906
CAV1	4896.28	0.645958	0.397214	1.62622	0.103902	0.690187
ABCD2	87.4828	0.645562	0.520162	1.24108	0.214577	0.806097
RNU6-490P	0.174571	0.645118	2.06035	0.313111	0.754197	NA
TBC1D12	921.047	0.645023	0.268895	2.39879	0.0164492	0.3902
C1orf185	0.33536	0.644996	1.69814	0.379826	0.704074	NA
CICP11	0.347486	0.644572	1.21196	0.531844	0.594834	NA
ZNF208	88.7529	0.644334	0.649914	0.991414	0.321483	0.861069
LINC01948	30.1533	0.644318	0.564712	1.14097	0.253884	0.826492
RN7SL377P	0.474129	0.644192	0.957843	0.672544	0.501237	NA
IQCA1	282.079	0.64419	0.522542	1.2328	0.21765	0.809201
RN7SL775P	0.394116	0.644165	1.09573	0.587884	0.55661	NA
CDH20	13.0964	0.643775	0.593261	1.08515	0.277857	0.837674
EVX1-AS	1.40568	0.642763	1.32529	0.484996	0.627679	NA
LINC01807	1.65272	0.642553	1.41821	0.453072	0.650497	NA
MIR3939	0.656532	0.642109	0.972828	0.660044	0.509226	NA
RPL31P40	0.256417	0.641387	1.6344	0.392431	0.69474	NA
BCAM	18553.3	0.64122	0.401867	1.5956	0.110577	0.699521
FAM47E	196.761	0.641216	0.467474	1.37166	0.170169	0.770972
SLC25A36P1	3.62533	0.641026	0.570034	1.12454	0.260784	NA
SLIT2-IT1	0.174691	0.640974	1.91266	0.335121	0.737534	NA
RPL34P17	0.316379	0.640953	2.72742	0.235003	0.814206	NA
DNAJB8	0.266202	0.640945	2.75696	0.232482	0.816163	NA
HIGD1B	83.0741	0.640899	0.364282	1.75935	0.0785182	0.640261
SNRPCP9	0.804718	0.640387	0.912526	0.701774	0.48282	NA
NEU3	1272.4	0.640089	0.403911	1.58473	0.113028	0.704885
PDCD4	13058.4	0.639974	0.377432	1.6956	0.0899615	0.665189
RMRP	0.523243	0.639819	1.34669	0.475104	0.634713	NA
DNAJC22	932.736	0.6398	0.558831	1.14489	0.252255	0.824996
CLU	43915.4	0.639607	0.527044	1.21357	0.22491	0.814155
PCDHGB1	93.5992	0.639501	0.671263	0.952683	0.340751	0.869757
HOXD10	85.6751	0.639442	0.442445	1.44525	0.148389	0.751277
NAT16	3.73123	0.638972	0.97132	0.657839	0.510642	NA
CAPN13	1915.19	0.638685	0.641093	0.996245	0.319131	0.86071
SHOC2	3347.08	0.638494	0.222656	2.86763	0.00413562	0.246311
UNC13C	6.45996	0.637697	0.769336	0.828893	0.407165	0.893007
HAO2	7.71241	0.636878	0.838089	0.759916	0.447305	0.905851
DEPP1	5737.34	0.636572	0.431518	1.47519	0.140161	0.742158
THEM7P	4.10173	0.636416	0.605685	1.05074	0.293379	NA
PASD1	0.400033	0.636133	2.95613	0.215191	0.829619	NA
CAMTA1-AS1	1.7769	0.635917	0.800352	0.794547	0.426877	NA
RPS3AP41	0.342025	0.635725	1.15172	0.551978	0.580963	NA
RNU2-33P	0.537924	0.635335	1.11679	0.568892	0.569429	NA
AHR	4772.39	0.634751	0.313988	2.02158	0.0432201	0.546008
RAB17	1556.64	0.634498	0.39248	1.61664	0.105956	0.694891
DIPK2B	1253.19	0.634193	0.372709	1.70158	0.0888349	0.664133
HMGA2-AS1	48.3305	0.634112	0.533025	1.18965	0.234185	0.815413
STOX1	416.077	0.633784	0.501498	1.26378	0.206308	0.80355
EFNB2	2669.53	0.633419	0.401752	1.57664	0.114878	0.707252
RNA5SP296	0.467047	0.633295	1.00045	0.633013	0.526725	NA
LINC01750	22.5947	0.633243	0.693112	0.913623	0.360915	0.878171
GPX3	4944.23	0.63321	0.533291	1.18736	0.235085	0.815413
MIRLET7I	0.438439	0.633187	0.973882	0.650169	0.515583	NA
ANKRD20A11P	41.272	0.633121	0.798499	0.792889	0.427842	0.898906
RNU6-312P	4.7973	0.632958	0.460995	1.37303	0.169744	NA
SLC6A19	0.8887	0.632208	1.34903	0.468639	0.639328	NA
MTND6P3	2.52427	0.632056	0.819485	0.771284	0.440538	NA
TERF1P2	1.44659	0.631802	0.813809	0.776351	0.437541	NA
Z84492.1	107.357	0.631735	0.498444	1.26742	0.205007	0.802501
ANKDD1B	17.6045	0.631252	0.391707	1.61154	0.107062	0.695796
GSTT2B	138.266	0.631033	0.646368	0.976275	0.328928	0.864224
KRT32	34.2275	0.630521	0.828078	0.761427	0.446402	0.905431
SNORA74B	1.49798	0.629986	0.637112	0.988815	0.322754	NA
ABCC11	3519.68	0.629844	0.882816	0.713449	0.475568	0.916014
MOV10L1	31.595	0.629435	0.495188	1.2711	0.203692	0.801922
RGS5	6896.45	0.629129	0.468039	1.34418	0.17889	0.781263
TMEM220-AS1	28.9587	0.627811	0.350209	1.79267	0.073025	0.631773
TRAF5	2237.07	0.627645	0.334815	1.8746	0.0608475	0.602417
SPDYE10P	0.389315	0.627178	1.18752	0.528142	0.5974	NA
WARS2-IT1	8.39317	0.627064	0.495066	1.26663	0.205288	0.802597
GDF5OS	0.80512	0.626964	0.85368	0.734426	0.462689	NA
LRRC3B	6.16763	0.626702	0.894293	0.700779	0.483441	0.91815
LINC01985	2.64846	0.626294	0.774234	0.808921	0.418561	NA
LINC02244	3.10098	0.626158	0.845594	0.740494	0.459	NA
FAM13A	1159.19	0.62594	0.326666	1.91615	0.0553462	0.588275
HTR1DP1	0.746139	0.625406	1.07074	0.584086	0.559163	NA
RPL7P43	0.668787	0.625235	1.20414	0.519237	0.603596	NA
BUB1B-PAK6	0.586713	0.624264	0.959817	0.650399	0.515435	NA
KRT18P45	0.333374	0.624171	1.20217	0.519205	0.603618	NA
OR4K8P	1.03403	0.624146	3.24782	0.192174	0.847606	NA
C20orf181	0.217109	0.623783	2.20944	0.282326	0.777694	NA
RNU6-509P	0.288594	0.623671	2.15734	0.289093	0.77251	NA
CAV3	2.60713	0.623621	0.700965	0.88966	0.373648	NA
OXCT1-AS1	16.0154	0.623514	0.464034	1.34368	0.179052	0.781263
MIR7845	0.189608	0.623435	2.05804	0.302927	0.761946	NA
PGAM4P1	0.232168	0.623387	2.03929	0.305689	0.759842	NA
RNU6-208P	0.309278	0.623357	1.34316	0.464097	0.642578	NA
LINC02225	0.448094	0.623253	1.11525	0.558846	0.576267	NA
LINC02685	2.14622	0.622962	0.754926	0.825195	0.409261	NA
LHFPL6	2304.19	0.622875	0.374945	1.66124	0.0966647	0.675327
PLCZ1	4.4574	0.622652	1.03302	0.602747	0.546677	NA
MIR1296	0.210316	0.622601	1.78774	0.348261	0.727644	NA
UTY	0.215981	0.622589	1.7845	0.348887	0.727174	NA
HMGN1P8	3.15158	0.622468	0.625012	0.995929	0.319285	NA
MTND4P6	0.0600392	0.622354	4.30651	0.144515	0.885094	NA
LINC02317	0.069357	0.62235	4.86121	0.128024	0.89813	NA
RN7SL868P	0.0646563	0.62235	4.91288	0.126677	0.899196	NA
RPSAP64	0.0612656	0.622349	4.95322	0.125645	0.900013	NA
ATP6V1G1P6	0.0561564	0.622349	5.01969	0.123982	0.90133	NA
RN7SL350P	0.0559246	0.622349	5.02241	0.123914	0.901383	NA
LINC00388	0.054927	0.622349	5.03638	0.123571	0.901655	NA
RN7SL627P	0.125702	0.622347	5.1756	0.120246	0.904288	NA
SNORD116-25	0.0705895	0.622345	5.41903	0.114844	0.908568	NA
RNU4-9P	0.0523466	0.622345	5.41903	0.114844	0.908568	NA
RNA5SP302	0.145384	0.622345	5.41903	0.114844	0.908568	NA
RN7SL443P	0.050811	0.622345	5.41903	0.114844	0.908568	NA
PABPC1P5	0.0707448	0.622345	5.41903	0.114844	0.908568	NA
FKBP1BP1	0.0689957	0.622345	5.41903	0.114844	0.908568	NA
CHI3L1	6543.32	0.622018	0.698627	0.890343	0.373281	0.882041
CYP46A1	61.8013	0.621837	0.380044	1.63622	0.101793	0.684703
TRIM6	360.542	0.621361	0.352493	1.76276	0.0779409	0.640261
POM121L4P	1.88974	0.620956	0.9276	0.669422	0.503226	NA
KDM4B	7777.31	0.619964	0.389289	1.59255	0.111261	0.701315
LINC02645	0.232417	0.619605	2.31978	0.267096	0.789395	NA
EFR3B	426.097	0.619509	0.49391	1.25429	0.209735	0.804696
RNA5SP21	0.655901	0.61921	0.899393	0.688476	0.491153	NA
LINC01704	3.71651	0.618775	0.527882	1.17219	0.241123	NA
SNORD73B	1.74686	0.618432	0.593682	1.04169	0.297556	NA
CAMK2D	2660.43	0.618139	0.335703	1.84133	0.0655737	0.613712
NNMT	6567.84	0.618103	0.424199	1.45711	0.145087	0.746443
NXPE1	2.37569	0.618024	0.840857	0.734993	0.462344	NA
AKR1C8P	3.03421	0.617582	0.885905	0.69712	0.485728	NA
LINC02571	7.94257	0.616833	0.971578	0.634877	0.525509	0.928351
MIR3146	0.35906	0.615939	1.15861	0.53162	0.594989	NA
RNU7-59P	0.422301	0.615814	1.04298	0.590438	0.554897	NA
RAB3C	72.9805	0.615609	0.649239	0.948201	0.343027	0.87051
CSN1S1	8.45628	0.614902	1.47171	0.417814	0.676083	0.956138
FXYD6P2	0.221162	0.614703	1.76719	0.347841	0.727959	NA
LRRC77P	4.82731	0.614567	0.678256	0.906099	0.364884	NA
MGLL	4409.31	0.613955	0.396827	1.54716	0.121825	0.714728
KCNJ11	930.658	0.613828	0.5446	1.12712	0.259693	0.829973
LINC00907	9.65731	0.613558	0.516858	1.18709	0.235192	0.815413
MOCS1P1	0.620367	0.613202	1.0623	0.577241	0.563776	NA
GPR34	394.198	0.613069	0.33011	1.85717	0.0632874	0.609812
CDH10	1.52582	0.612395	1.24931	0.490188	0.624001	NA
NGFR	1115.92	0.611896	0.607171	1.00778	0.313559	0.857834
LINC00443	0.324261	0.611472	1.33899	0.456666	0.647911	NA
C5orf63	294.659	0.611306	0.429121	1.42456	0.154286	0.758017
NOSTRIN	1463.88	0.611265	0.510667	1.19699	0.231309	0.815413
FAM161B	635.956	0.611234	0.353385	1.72966	0.0836918	0.65425
RNU6-304P	0.537474	0.61122	1.0409	0.587202	0.557068	NA
PCDHA4	81.6236	0.610818	0.720627	0.847621	0.396649	0.889822
KCTD4	1.94833	0.610464	0.933521	0.653937	0.513153	NA
GSTO3P	0.223917	0.610148	1.65509	0.368649	0.71239	NA
OR5P3	0.208607	0.610001	1.89868	0.321276	0.748001	NA
NXPE2	2.85645	0.609955	0.704571	0.865712	0.386648	NA
TRAV18	5.60595	0.609705	0.525038	1.16126	0.245536	0.821212
TPD52L1	3607.12	0.609353	0.361249	1.6868	0.0916423	0.668108
SNRPEP3	0.470281	0.608927	1.19425	0.509882	0.610134	NA
DLL4	844.32	0.608694	0.314924	1.93283	0.0532572	0.584447
HTR2A	31.8144	0.608647	0.691051	0.880757	0.37845	0.882471
MIR4527HG	0.594522	0.608429	1.77188	0.34338	0.731313	NA
SEL1L2	4.30047	0.608405	1.00671	0.604347	0.545613	NA
MEOX1	450.609	0.607638	0.644767	0.942415	0.34598	0.871939
SLC7A10	72.8583	0.607614	0.815374	0.745196	0.456153	0.909936
CD24	49710.1	0.607287	0.502702	1.20805	0.22703	0.815066
PGBD4P3	2.54263	0.606853	0.609961	0.994904	0.319783	NA
DAAM2-AS1	56.3656	0.606838	0.579481	1.04721	0.295002	0.848266
KRT89P	13.9961	0.60683	0.621617	0.976212	0.328959	0.864224
RN7SL850P	0.58845	0.606294	0.812931	0.745813	0.455781	NA
BARHL1	0.711888	0.606014	0.980832	0.617857	0.536669	NA
UCMA	0.220879	0.605995	2.18894	0.276844	0.7819	NA
MIR6077	0.207311	0.605954	1.78286	0.339878	0.733948	NA
KRTAP13-4	0.197885	0.605807	2.60022	0.232983	0.815775	NA
RNA5SP29	0.196828	0.605785	1.91373	0.316547	0.751587	NA
SEPTIN14P2	0.28722	0.605064	1.47911	0.409073	0.682486	NA
SPARCL1	16704.3	0.604997	0.419474	1.44227	0.149225	0.752915
PHYHD1	1310.23	0.60451	0.680398	0.888465	0.37429	0.882048
BAG4	1819	0.604301	0.3771	1.6025	0.109046	0.69925
RNVU1-3	8.14889	0.603784	0.66172	0.912447	0.361533	0.878171
TFPI	1224.42	0.603673	0.44602	1.35347	0.175907	0.776857
RPL11P4	0.384625	0.603405	1.28146	0.470873	0.637731	NA
LINC02829	5.89317	0.603186	0.704674	0.85598	0.392009	0.887631
CCDC160	257.293	0.602486	0.573728	1.05013	0.293661	0.847435
WNT5A	1607.99	0.602278	0.479722	1.25547	0.209307	0.804567
CEACAMP5	2.82525	0.601903	0.891274	0.675329	0.499467	NA
CABP1	33.9028	0.601681	0.36772	1.63625	0.101788	0.684703
F2RL2	2287.03	0.601674	0.588234	1.02285	0.30638	0.854028
ANXA13	21.4886	0.601475	0.462612	1.30017	0.193542	0.794852
CCDC169-SOHLH2	1.28931	0.601199	0.977119	0.615278	0.538371	NA
ZFP2	125.848	0.601186	0.363748	1.65275	0.0983809	0.681069
ADGRF5	1959.77	0.601105	0.367762	1.63449	0.102155	0.685401
LINC01423	2.37136	0.600925	0.821638	0.731375	0.46455	NA
MMRN2	2142.13	0.600873	0.367345	1.63572	0.101899	0.68504
NRXN3	193.149	0.600717	0.610788	0.983512	0.325356	0.863291
TBC1D3G	0.316698	0.60065	1.53973	0.390101	0.696462	NA
EEF1DP8	0.539465	0.600196	0.98786	0.607572	0.543471	NA
SNRPGP14	4.94728	0.600189	0.472294	1.27079	0.203802	NA
NRG1	230.537	0.599804	0.564517	1.06251	0.288005	0.84361
PKD1L1	86.2294	0.599771	0.398307	1.5058	0.132118	0.732961
HSD17B7P2	132.82	0.59974	0.348831	1.71929	0.085562	0.657991
FAM110C	797.542	0.599737	0.407586	1.47143	0.141174	0.742826
LINC02586	5.59834	0.599605	0.568289	1.05511	0.291377	0.846112
DGKK	2.1607	0.598774	1.31221	0.456309	0.648168	NA
MED13L	7872.31	0.598383	0.383975	1.55839	0.119141	0.712319
LRRC4B	49.4371	0.598343	0.457234	1.30862	0.190665	0.791463
MIR645	0.751616	0.598119	0.982715	0.608639	0.542764	NA
ADAM22	579.386	0.597592	0.454258	1.31553	0.18833	0.790012
RNU6-48P	0.828755	0.597535	0.834249	0.716255	0.473834	NA
LRRC52-AS1	1.78317	0.597387	1.19081	0.501664	0.615904	NA
C19orf67	5.0798	0.597021	0.559166	1.0677	0.285657	0.842221
DEFB131B	5.67199	0.596988	0.554252	1.0771	0.281434	0.840828
CU639417.5	0.857402	0.596969	1.2132	0.492062	0.622675	NA
LINC01504	25.1655	0.595988	0.350213	1.70179	0.0887956	0.664133
SEPTIN14	0.682702	0.595545	1.3066	0.455798	0.648535	NA
SGPP1	946.245	0.595348	0.363284	1.6388	0.101256	0.684703
NADSYN1	3441.67	0.595205	0.299838	1.98509	0.0471347	0.56087
EMCN	1029.09	0.595176	0.420743	1.41458	0.15719	0.761264
FOXS1	203.87	0.595076	0.433946	1.37131	0.170278	0.770972
ARMC8P1	0.43195	0.594806	1.22847	0.484185	0.628255	NA
PSG8	0.504327	0.594546	1.801	0.330119	0.74131	NA
PLA2R1	955.25	0.594372	0.335203	1.77317	0.0762006	0.638116
CCDC178	42.0764	0.594191	0.677211	0.877409	0.380265	0.882471
ESAM	1825.42	0.594065	0.319715	1.85811	0.0631536	0.60967
FGF13-AS1	8.34422	0.59385	0.712048	0.834003	0.404279	0.892006
GTF2IP5	9.86296	0.593824	0.548876	1.08189	0.279301	0.838218
KANK3	275.409	0.593561	0.442121	1.34253	0.179424	0.781556
MIR4506	0.3078	0.593548	1.56902	0.378293	0.705213	NA
HMGB3P5	0.347993	0.593144	1.25545	0.472455	0.636602	NA
RASL11A	349.861	0.592534	0.450827	1.31433	0.188737	0.790266
TAS2R13	1.01801	0.59244	1.00978	0.586702	0.557404	NA
MIR4513	0.500667	0.59231	0.875015	0.676914	0.49846	NA
LINC01602	0.674664	0.592281	1.63255	0.362795	0.716758	NA
SCN3B	88.3505	0.591714	0.580034	1.02014	0.307664	0.854793
CD164L2	100.582	0.591264	0.680568	0.868781	0.384967	0.883753
LINC00517	7.82072	0.591255	0.596165	0.991764	0.321313	0.861069
ATXN1-AS1	53.9481	0.590941	0.327489	1.80446	0.0711592	0.625987
SLCO2A1	1738.18	0.590908	0.421809	1.40089	0.161247	0.764152
RN7SL693P	1.19749	0.590856	0.777238	0.7602	0.447135	NA
RBMS3-AS2	1.29222	0.590793	0.724759	0.815157	0.414983	NA
SLC27A3	1744.27	0.590734	0.293807	2.01062	0.0443659	0.550821
FXYD1	51.6876	0.590046	0.621378	0.949576	0.342328	0.870309
ADGRF5P2	1.77465	0.589961	0.677048	0.871373	0.38355	NA
SELP	621.083	0.589371	0.643496	0.915889	0.359725	0.877615
TPO	141.394	0.589369	0.48843	1.20666	0.227564	0.815126
MIR8057	0.381918	0.589121	2.51288	0.23444	0.814643	NA
ZNF540	141.406	0.588969	0.342303	1.7206	0.0853226	0.657968
SOX17	222.69	0.588919	0.432481	1.36172	0.173286	0.775112
GREB1	5372.63	0.588431	0.666824	0.882439	0.37754	0.882471
GTF2A1L	0.888982	0.588413	1.07908	0.54529	0.585554	NA
MIR4252	0.214573	0.588228	2.05026	0.286904	0.774186	NA
MIR548K	0.238391	0.588187	2.03429	0.289136	0.772477	NA
TKTL2	1.21795	0.588161	0.889481	0.661241	0.508458	NA
C8orf89	7.12365	0.587979	0.553183	1.0629	0.287827	0.84361
[truncated: 33,166 more rows]
