# Supplementary material for: Comprehensive Analysis of Transcriptomics and Genetic Alterations Identifies Potential Mechanisms Underlying Anthracycline Therapy Resistance in Breast Cancer
Source: Biomolecules. 2022 Dec 8;12(12):1834. doi: 10.3390/biom12121834 (PMC9775906; doi:10.3390/biom12121834)
Supplement: Supplementary file 1 [file biomolecules-12-01834-s001.zip › supplementary Table S3.xlsx]

## Sheet: Sheet1
Category	Term	Count	%	PValue	Genes	List Total	Pop Hits	Pop Total	Fold Enrichment	Bonferroni	Benjamini	FDR
GOTERM_BP_DIRECT	GO:0006955~immune response	70	4.77164	2.8493e-14	ADAMDEC1, IL1RN, PTGDR2, SECTM1, IGKV3D-11, CTSV, IGKV1D-43, IGKV3OR2-268, IGKV3D-15, CXCL5, FCGR3B, IGKV1OR2-108, IGKV1-16, IGKV2-29, IGKV1-17, IGKV2-28, IGKV1-12, TNFSF11, CTLA4, IL12A, HLA-DOB, IL19, IGKV1D-39, IGKV1D-33, LAX1, IGKV6D-41, CHIT1, IL1A, IGKV2D-29, AIM2, IGKV1-27, IGHD, TLR9, IGKV4-1, IGHE, IGKV3D-7, PKHD1L1, HLA-DQB2, IGKV2D-30, CD1A, IGKC, IGKV1-39, IGKV1-37, IGKV3-15, IL36RN, …	995	492	19308	2.76088	1.00806e-10	1.00666e-10	1.00181e-10
GOTERM_BP_DIRECT	GO:0002250~adaptive immune response	65	4.43081	1.4581e-13	IGHM, IGKV3D-11, TRBV13, TREM1, IGKV1D-43, IGKV3D-15, IGHG3, IGHG4, IL4I1, IGHG1, IGHG2, IGKV1-16, IGKV2-29, IGKV1-17, IGKV2-28, IGKV1-12, IGLC3, CTLA4, HLA-DOB, ICOSLG, FGA, LAG3, TAP2, TAP1, IGKV1D-39, IGKV1D-33, LAX1, IGKV6D-41, IGKV2D-29, IFNG, IGKV1-27, IGHJ1, IGHD, IGKV4-1, IGHE, IGKV3D-7, HLA-DQB2, IGKV2D-30, FGL1, CD1A, TRBV7-4, CD79A, IGKC, IGKV1-39, IGKV1-37, IGKV3-15, SLAMF7, TNFRSF17,…	995	451	19308	2.79673	5.15013e-10	2.57573e-10	2.56334e-10
GOTERM_BP_DIRECT	GO:0007155~cell adhesion	48	3.27198	0.000584194	TTYH1, HEPACAM, PCDH10, TROAP, NCAN, LAMA3, LAMC2, MSLN, HAPLN1, CDH4, CDH2, HAS1, CCN6, SPP1, SLAMF7, PCDHA3, CCN3, CTNNA3, CTNNA2, CD177, AOC3, EGFL7, CDSN, KIRREL2, MYBPC2, MUC16, ACTN2, EPHA8, FIBCD1, IZUMO1R, BMX, LYVE1, SLURP1, PCDHA10, CLDN11, CLDN6, FERMT1, CLDN14, LY6D, AMTN, PCDHB5, CDHR4, PCDHB3, COL6A5, FOLR3, CDH16, FREM2, CNTNAP4	995	555	19308	1.67827	0.873126	0.0982837	0.0978108
GOTERM_BP_DIRECT	GO:0051301~cell division	47	3.20382	8.24778e-08	BRSK2, CDCA2, CDCA3, CDCA5, HEPACAM2, CDCA7, NCAPG, CDCA8, BUB1B, NCAPH, SKA1, AURKB, AURKA, CDC20, CCNB2, PTTG1, NUF2, FSD1, FAM83D, BUB1, CDT1, CENPW, SPAG5, UBE2C, TEX14, CDC7, CDC6, PIMREG, CDC25A, SPECC1L-ADORA2A, SGO1, CCNA2, CCNA1, CENPE, TPX2, KIF18B, CCNE2, CCNE1, UBE2S, PRC1, KIFC1, CKS2, CDK1, BIRC5, KIF2C, SPC24, MAD2L1	995	383	19308	2.3813	0.000291352	5.82788e-05	5.79984e-05
GOTERM_BP_DIRECT	GO:0030154~cell differentiation	47	3.20382	0.0367125	DLX1, BEX1, DLX5, DLX6, SH2D2A, FOXI3, ABCB5, CPLX2, FGF5, CDC20, ERFL, ACVR1C, SLC22A16, ZIC1, SPATA31C2, NKX1-2, PRAME, CTNNA2, ZNF423, ROS1, KRT6A, NKX3-1, SLC2A14, MEF2B, SRD5A2, SRD5A1, SPAG4, SOX11, TEX15, CEL, DLK1, TEX19, NR5A1, ETV7, DISP3, NELL1, H1-6, SMOC1, MGP, SLCO4C1, TESMIN, VSTM2A, FOXD4L4, INA, GTSF1, HMX2, ASF1B	995	680	19308	1.34123	1	1	0.99547
GOTERM_BP_DIRECT	GO:0006915~apoptotic process	45	3.06748	0.0144234	CITED1, EPO, CDCA7, BUB1B, HIF3A, PTPRH, ADRA1A, AURKA, GJA1, DPF1, PEA15, FAM3B, NLRP2, PIM1, PRAME, PIM2, BUB1, ZBP1, LGALS7B, CDKN2A, DDIAS, TNFRSF9, IL19, BMX, MT3, MMP9, ALOX15B, VIL1, IL1A, TPX2, SLC5A8, AIM2, MELK, IFNG, ESPL1, IL2RA, GJB6, CDK1, BIRC5, PAEP, PDCD1, BIRC7, S100A9, S100A8, MCM2	995	607	19308	1.43859	1	0.737416	0.733868
GOTERM_BP_DIRECT	GO:0007399~nervous system development	37	2.52215	0.00162255	CHODL, BEX1, DLX5, PCDH10, DLX6, MSI1, PTN, CPLX2, FGF5, CDC20, NEUROD2, BRINP2, ACVR1C, EDNRB, GBX2, DPYSL5, DPF1, ADORA1, PCDHA3, IGF2BP3, IGF2BP2, ZNF423, LINC01587, RBFOX3, FZD9, GFRA3, POU3F2, PCDHA10, NELL1, P2RX5, GDNF, NOVA1, LHX1, PCDHB3, MDGA2, APBA2, CBLN1	995	415	19308	1.73009	0.996776	0.212314	0.211293
GOTERM_BP_DIRECT	GO:0007283~spermatogenesis	35	2.38582	0.0200681	DRC7, CTSV, SERPINA5, ADAM29, STRA8, GJA1, ADAM28, PTTG1, SLC22A16, SPATA31C2, B4GALNT1, HORMAD1, ROS1, SLC19A2, SLC2A14, DMRT1, SPAG4, NR0B1, TEX15, SSTR2, SSTR3, TEX19, CLDN11, CCNA1, IL1A, H1-6, GJB3, CATSPERD, KIFC1, SLCO4C1, ACRV1, TESMIN, PMFBP1, GTSF1, ASF1B	995	456	19308	1.48942	1	0.847244	0.843167
GOTERM_BP_DIRECT	GO:0006954~inflammatory response	33	2.24949	0.0139416	SERPINA3, ORM1, CALCA, IL1RN, CXCL5, CRHBP, MMP25, NLRP9, CCL7, ADORA1, NLRP2, SPP1, CCL1, IL36RN, CCL18, PTGDR, SCN1A, CCL25, AOC3, GBP5, ACOD1, IL36G, IL1A, AIM2, KRT16, IL2RA, TNIP3, TLR9, S100A9, IL17C, S100A8, CHST2, IDO1	995	412	19308	1.55429	1	0.735929	0.732388
GOTERM_BP_DIRECT	GO:0006508~proteolysis	31	2.11316	0.0334221	DPP10, CPB2, ADAMDEC1, CPB1, PRCP, C2, PRSS51, ADAM29, CASP14, MMP25, ADAM28, CASP12, PLAU, ADAMTS17, NAALAD2, PRSS2, CPA4, LVRN, KLK14, PRSS33, MMP8, TMPRSS11E, MMP9, PRSS56, TMPRSS11D, MMP12, ACE2, CAPN11, ESPL1, TRABD2B, PAPPA2	995	409	19308	1.4708	1	1	0.99547
GOTERM_BP_DIRECT	GO:0002377~immunoglobulin production	27	1.84049	8.7343e-13	IGKV2D-30, IGKV3D-11, IGKV1D-43, IGKV3D-15, IGKV1-16, IGKV2-29, IGKV1-39, IGKV1-17, IGKV2-28, IGKV1-37, IGKV1-12, IGKV3-15, IGKV6-21, IGKV1-9, IGKV3-7, IGKV1-8, IGKV1-6, IGKV1-5, IGKV1D-39, IGKV1D-33, IGKV6D-41, IGKV2D-29, IGKV1-27, IGKV4-1, IGKV1D-8, IGKV3D-7, IGKV3-20	995	94	19308	5.57378	3.08577e-09	1.02861e-09	1.02366e-09
GOTERM_BP_DIRECT	GO:0007268~chemical synaptic transmission	27	1.84049	0.000645162	GRIA1, GRIA2, CHRNA5, CACNA1B, CHRNA9, LPAR3, SLC1A6, GRM4, NPBWR1, NTSR1, GABRQ, SYT5, PRKCG, GABBR2, SLC12A5, KCNIP2, GABRA5, HTR1D, GABRA3, OPRK1, CEL, GABRG3, PNOC, PCDHB5, PCDHB3, APBA2, CBLN1	995	253	19308	2.07089	0.897725	0.103607	0.103109
GOTERM_BP_DIRECT	GO:0007267~cell-cell signaling	26	1.77232	0.000350504	CALCA, VIPR2, BARX1, ADRA1A, CXCL5, FGF5, GJA1, CCL7, CCN6, ADORA1, CCL18, WNT2, SRD5A2, CD70, IL36G, SSTR3, BMP3, GJB2, GJB4, GJB3, LHX1, GJB6, GJB5, TNFSF9, S100A9, IL17C	995	230	19308	2.19361	0.710196	0.0651754	0.0648618
GOTERM_BP_DIRECT	GO:0000278~mitotic cell cycle	24	1.63599	4.06147e-06	PLK4, CDT1, CENPW, TTYH1, CDCA5, PLK1, CDCA8, BUB1B, CDC6, HASPIN, TUBB4A, SKA1, AURKB, KIF15, AURKA, CIT, CENPE, TPX2, KIF18B, INCENP, TUBB3, PBK, BIRC5, MYBL2	995	154	19308	3.02416	0.0142467	0.00148208	0.00147495
GOTERM_BP_DIRECT	GO:0055085~transmembrane transport	23	1.56783	0.00683241	AQP8, SLC22A20P, ABCB5, SLC4A10, TAP2, TAP1, SLC35F1, AQP5, ABCA13, SLC2A6, SVOPL, SLC4A9, GJB2, GJB4, GJB3, GJB6, SLCO4C1, GJB5, SLC19A3, SLC22A31, SLC22A10, SLC19A2, MFSD2A	995	241	19308	1.85193	1	0.513593	0.511122
GOTERM_BP_DIRECT	GO:0042742~defense response to bacterium	21	1.43149	0.0192483	IGHM, GSDMB, IGLC6, LPO, EPX, AICDA, COCH, IGHG3, IGLL5, IGHG4, IGHG1, IGHG2, IGKC, IGHD, IGLC3, TLR9, IGHE, IGLC2, S100A9, HAMP, S100A8	995	235	19308	1.73407	1	0.847244	0.843167
GOTERM_BP_DIRECT	GO:0009410~response to xenobiotic stimulus	21	1.43149	0.0237881	CPB2, SLC12A5, SRD5A2, TRPA1, SRD5A1, APOA2, LPL, TGFA, CSAG3, ENO2, ACACB, GABRG3, ADRA1A, FOSL1, CDH1, SCGB1A1, CDK1, RAD54L, CD38, CA9, SMTNL1	995	240	19308	1.69794	1	0.916284	0.911875
GOTERM_BP_DIRECT	GO:0010468~regulation of gene expression	21	1.43149	0.0412632	TCF19, PRDM13, IGF1, PROX1, ASCL1, SLC8A2, NELL1, COL2A1, GDNF, CDH1, NOVA1, LHX1, DNMT3B, TRIM15, IGF2BP3, CCN3, IGF2BP2, INSM1, APBA2, TRIM43, TRIM10	995	255	19308	1.59806	1	1	0.99547
GOTERM_BP_DIRECT	GO:0045109~intermediate filament organization	19	1.29516	3.63121e-09	KRT81, KRT80, KRT4, KRT3, KRT2, KRT79, KRT34, KRT78, KRT77, KRT31, KRT75, KRT85, GFAP, KRT83, KRT16, KRT37, KRT15, INA, KRT6A	995	66	19308	5.5863	1.2829e-05	3.20727e-06	3.19184e-06
GOTERM_BP_DIRECT	GO:0007605~sensory perception of sound	19	1.29516	0.00141471	KCNE1, CEMIP, GABRA5, COL11A1, COL11A2, LHFPL5, LHFPL4, ATP2B2, TSPEAR, COCH, GJB2, COL2A1, EPYC, GJB6, OTOG, OTOF, MYH14, BIRC5, PKHD1L1	995	159	19308	2.31884	0.993274	0.198439	0.197484
GOTERM_BP_DIRECT	GO:0031424~keratinization	18	1.22699	2.88128e-07	KRT81, KRT80, KRT4, KRT3, KRT2, KRT79, KRT78, KRT77, KRT75, KRT85, KRT83, IL1A, CASP14, KRT16, IVL, SPRR1B, KRT6A, SPRR2D	995	77	19308	4.53624	0.00101744	0.000152837	0.000152101
GOTERM_BP_DIRECT	GO:0008544~epidermis development	18	1.22699	1.06799e-06	CDSN, KRT2, LAMA3, KRT34, LAMC2, KRT31, CST6, POU3F2, KRT85, KRT83, SCEL, CASP14, RBP2, KRT15, GJB5, SPRR1B, S100A7, SPRR2D	995	84	19308	4.15822	0.00376608	0.000471649	0.00046938
GOTERM_BP_DIRECT	GO:0030182~neuron differentiation	18	1.22699	0.00850023	IRX2, BRSK2, WNT10A, RTN1, EN1, OLIG1, SOX11, ATP2B2, ASCL1, POU3F2, VXN, NEUROD2, LHX2, LHX1, GPC2, INSM1, WNT2, LHX9	995	174	19308	2.00742	1	0.577525	0.574746
GOTERM_BP_DIRECT	GO:0030855~epithelial cell differentiation	17	1.15883	2.24861e-05	KRT4, KRT3, DLX5, DLX6, KRT34, MSI1, BARX1, KRT31, ACTL8, VIL1, UPK1B, WT1, KRT16, KRT37, KRT15, CDK1, RHCG	995	94	19308	3.50942	0.0763707	0.00567454	0.00564723
GOTERM_BP_DIRECT	GO:0034765~regulation of ion transmembrane transport	17	1.15883	0.00146035	KCNK5, HCN4, KCNG1, KCNH2, KCNF1, KCNJ6, KCNC1, KCNH6, KCNB2, KCNC3, KCNK12, CACNA1B, KCNJ16, KCNK17, CACNG6, CALHM1, SCN1A	995	134	19308	2.46183	0.994277	0.198439	0.197484
GOTERM_BP_DIRECT	GO:0008283~cell proliferation	17	1.15883	0.0309625	DLX5, LMNTD1, SH2D2A, MCM10, IGF1, CDC25A, AURKB, MELK, CYP1A1, CKS2, INSM1, FAM83D, BUB1, FAM83B, LHX9, E2F8, FAM83A	995	186	19308	1.77358	1	1	0.99547
GOTERM_BP_DIRECT	GO:0007059~chromosome segregation	16	1.09066	6.30864e-06	TOP2A, CDT1, CDCA2, CENPW, SPAG5, HJURP, TTK, SKA1, SGO1, CENPE, INCENP, NUF2, BIRC5, CENPN, SPC24, DLGAP5	995	76	19308	4.08527	0.022042	0.00202622	0.00201647
GOTERM_BP_DIRECT	GO:0050853~B cell receptor signaling pathway	16	1.09066	0.00305403	IGHM, IGLC6, BMX, IGHG3, IGLL5, CD79A, IGHG4, IGHG1, IGHG2, IGKC, IGHD, IGLC3, IGHE, CTLA4, CD38, IGLC2	995	131	19308	2.37008	0.99998	0.308282	0.306799
GOTERM_BP_DIRECT	GO:0007218~neuropeptide signaling pathway	15	1.02249	0.00182647	CALCA, NPFFR1, PTGDR2, NXPH4, ECEL1, OPRK1, SSTR2, SSTR3, PCSK1N, NPW, NPBWR1, PNOC, NMU, GPR139, NTSR1	995	112	19308	2.59889	0.998433	0.222515	0.221444
GOTERM_BP_DIRECT	GO:0006958~complement activation, classical pathway	15	1.02249	0.00469109	IGHM, IGLC6, C4BPA, C2, IGHG3, IGLL5, IGHG4, IGHG1, IGHG2, C6, IGKC, IGHD, IGLC3, IGHE, IGLC2	995	124	19308	2.34738	1	0.424964	0.422919
GOTERM_BP_DIRECT	GO:0009653~anatomical structure morphogenesis	15	1.02249	0.0104266	FBN2, FBN3, FOXI3, EN1, SOX11, CST6, LYVE1, PAX7, LHX1, TBX10, GPC3, IGF2BP3, IGF2BP2, FOXD4L4, FREM2	995	136	19308	2.14026	1	0.669766	0.666544
GOTERM_BP_DIRECT	GO:0010951~negative regulation of endopeptidase activity	15	1.02249	0.0185191	SERPINA3, SERPINB4, CSTA, ITIH2, SERPINB2, RARRES1, A2ML1, SERPINB7, CST6, SERPINA5, PCSK1N, PTTG1, NLRP7, HMSD, SERPINI1	995	146	19308	1.99367	1	0.847244	0.843167
GOTERM_BP_DIRECT	GO:0007204~positive regulation of cytosolic calcium ion concentration	15	1.02249	0.0352431	CALCA, CHRNA9, LPAR3, ADRA1A, GNG3, GJA1, EDNRB, P2RY4, CCKBR, MIR199A1, NMU, SAA1, CD38, CCL1, PTGDR	995	159	19308	1.83066	1	1	0.99547
GOTERM_BP_DIRECT	GO:0000281~mitotic cytokinesis	14	0.954329	3.13605e-05	PLK1, CDCA8, KIF23, CENPA, AURKB, CIT, ANLN, ESPL1, INCENP, STMN1, NUSAP1, BIRC5, KIF20A, CEP55	995	67	19308	4.05478	0.104881	0.00738645	0.00735091
GOTERM_BP_DIRECT	GO:0042391~regulation of membrane potential	14	0.954329	0.0021997	HCN4, GABRQ, KCNH2, KCNH6, CHRNA5, ACTN2, GABRA5, ABCB5, GABRA3, CHRNA9, SLC1A6, GABRG3, CNIH2, ASIC1	995	102	19308	2.66343	0.999582	0.257482	0.256243
GOTERM_BP_DIRECT	GO:0034220~ion transmembrane transport	14	0.954329	0.024498	GABRQ, GRIA1, GRIA2, CHRNA5, TTYH1, GABRA5, GABRA3, CHRNA9, ATP2B3, ATP2A1, ATP2B2, GABRG3, TMC3, GJA1	995	137	19308	1.983	1	0.92825	0.923783
GOTERM_BP_DIRECT	GO:0007417~central nervous system development	14	0.954329	0.0460414	SH3GL3, NCAN, POU6F2, ZIC4, MSI1, POU3F3, HAPLN1, UGT8, COL2A1, SCIN, TLX3, ZIC1, TAGLN3, SERPINI1	995	150	19308	1.81114	1	1	0.99547
GOTERM_BP_DIRECT	GO:0042572~retinol metabolic process	13	0.886162	1.49619e-05	RDH8, ADH1B, ADH1A, SDR9C7, CEL, ADH6, LIPE, CYP27C1, RBP4, AKR1B15, RDH16, CYP1A1, BCO1	995	54	19308	4.67158	0.0514881	0.00406619	0.00404663
GOTERM_BP_DIRECT	GO:0050871~positive regulation of B cell activation	13	0.886162	0.00483904	IGHM, IGLC6, IGHG3, IGLL5, IGHG4, IGHG1, IGHG2, IGKC, IGHD, IGLC3, TLR9, IGHE, IGLC2	995	99	19308	2.54813	1	0.427409	0.425352
GOTERM_BP_DIRECT	GO:0008584~male gonad development	13	0.886162	0.0126335	KCNE1, SRD5A2, SRD5A1, TESC, FANCA, NR0B1, TEX19, NR5A1, ADAM29, WT1, TLR9, LHX9, NKX3-1	995	112	19308	2.25237	1	0.697409	0.694053
GOTERM_BP_DIRECT	GO:0006911~phagocytosis, engulfment	13	0.886162	0.0153506	IGHM, IGLC6, IGHG3, IGLL5, IGHG4, IGHG1, IGHG2, IGKC, IGHD, IGLC3, IGHE, IGLC2, HAVCR1	995	115	19308	2.19361	1	0.753245	0.749621
GOTERM_BP_DIRECT	GO:0070588~calcium ion transmembrane transport	13	0.886162	0.0173936	TRPA1, CHRNA9, TRPV3, ATP2A1, ATP2B2, SLC8A2, CACNG6, CALHM1, GRIN3B, EDNRB, TRPM8, CACNG1, ASIC1	995	117	19308	2.15611	1	0.822115	0.818159
GOTERM_BP_DIRECT	GO:0007094~mitotic spindle assembly checkpoint	12	0.817996	3.02818e-07	CDC20, PLK1, NUF2, BIRC5, BUB1B, TTK, TEX14, HASPIN, BUB1, SPC24, AURKB, MAD2L1	995	32	19308	7.27688	0.00106928	0.000152837	0.000152101
GOTERM_BP_DIRECT	GO:0007052~mitotic spindle organization	12	0.817996	0.000132807	CENPE, STIL, INCENP, PLK1, NUF2, STMN1, CDCA8, BIRC5, TTK, DLGAP5, AURKB, AURKA	995	57	19308	4.08527	0.374522	0.0260671	0.0259417
GOTERM_BP_DIRECT	GO:0006910~phagocytosis, recognition	12	0.817996	0.0137751	IGHG3, IGHM, IGLL5, IGHG4, IGHG1, IGHG2, IGKC, IGLC6, IGLC3, IGHD, IGHE, IGLC2	995	100	19308	2.3286	1	0.735929	0.732388
GOTERM_BP_DIRECT	GO:0061844~antimicrobial humoral immune response mediated by antimicrobial peptide	12	0.817996	0.0246973	CCL25, PGLYRP4, PGLYRP3, CALCA, H2BC11, CCL1, CCL18, S100A9, HAMP, CXCL5, S100A7, KRT6A	995	109	19308	2.13633	1	0.92825	0.923783
GOTERM_BP_DIRECT	GO:0006874~cellular calcium ion homeostasis	12	0.817996	0.026215	PKHD1, XK, CALCB, CCL7, TRPA1, ATP2B3, TNNI3, ATP2A1, CCL1, ATP2B2, TRPM8, SLC8A2	995	110	19308	2.11691	1	0.971714	0.967038
GOTERM_BP_DIRECT	GO:0000070~mitotic sister chromatid segregation	11	0.74983	7.0581e-06	SGO1, KIF18A, KIF18B, ESPL1, SPAG5, INCENP, KIFC1, PLK1, NUSAP1, CDCA8, MAD2L1	995	35	19308	6.09872	0.024628	0.00207802	0.00206802
GOTERM_BP_DIRECT	GO:0000079~regulation of cyclin-dependent protein serine/threonine kinase activity	10	0.681663	0.00140488	CCNA2, CCNA1, CCNB2, BLM, CCNE2, CCNE1, CDKN2A, CDC6, CDC25A, CDK5R2	995	53	19308	3.66133	0.993035	0.198439	0.197484
GOTERM_BP_DIRECT	GO:0000086~G2/M transition of mitotic cell cycle	10	0.681663	0.00340058	CCNA2, BRSK2, MELK, PLK1, CDK1, BIRC5, FOXM1, CDC25A, AURKA, CIT	995	60	19308	3.23417	0.999994	0.333729	0.332123
GOTERM_BP_DIRECT	GO:0035690~cellular response to drug	10	0.681663	0.00714801	KCNH2, CRHBP, DDC, AIM2, KCNC1, PDE2A, ADIPOQ, ANKRD1, PPM1E, NKX3-1	995	67	19308	2.89627	1	0.526123	0.523592
GOTERM_BP_DIRECT	GO:0007018~microtubule-based movement	10	0.681663	0.0394057	CENPE, KIF18A, KIF18B, KIFC1, KIF23, KIF2C, KIF20A, KIF1A, DNAI1, KIF15	995	89	19308	2.18034	1	1	0.99547
GOTERM_BP_DIRECT	GO:0006270~DNA replication initiation	9	0.613497	5.92436e-05	ORC6, CDC45, ORC1, CCNE2, CCNE1, RPA4, MCM10, CDC6, MCM2	995	28	19308	6.23733	0.188859	0.0130817	0.0130188
GOTERM_BP_DIRECT	GO:0007193~adenylate cyclase-inhibiting G-protein coupled receptor signaling pathway	9	0.613497	0.00679748	GABBR2, PSAPL1, PTGDR2, PDE2A, HTR1D, ADORA1, OPRK1, GPR37L1, SSTR2	995	55	19308	3.17537	1	0.513593	0.511122
GOTERM_BP_DIRECT	GO:0042472~inner ear morphogenesis	9	0.613497	0.00758158	COL2A1, GBX2, DLX5, COL11A1, DLX6, ZIC1, CHRNA9, OTX1, HMX2	995	56	19308	3.11866	1	0.542052	0.539444
GOTERM_BP_DIRECT	GO:0071320~cellular response to cAMP	9	0.613497	0.0125592	HCN4, CRHBP, KCNE1, WT1, SRD5A1, AQP8, PDE2A, ADIPOQ, AQP9	995	61	19308	2.86304	1	0.697409	0.694053
GOTERM_BP_DIRECT	GO:0071466~cellular response to xenobiotic stimulus	9	0.613497	0.018003	KCNH2, CRHBP, DDC, AIM2, KCNC1, ADIPOQ, ANKRD1, PPM1E, NKX3-1	995	65	19308	2.68685	1	0.836901	0.832874
GOTERM_BP_DIRECT	GO:0007416~synapse assembly	9	0.613497	0.0269553	KIRREL3, CDH2, CDH1, SLITRK1, PCDHB5, PCDHB3, POU4F1, CBLN2, CBLN1	995	70	19308	2.49493	1	0.971765	0.967089
GOTERM_BP_DIRECT	GO:0006813~potassium ion transport	9	0.613497	0.0412835	KCNK5, KCNG1, KCNF1, KCNJ6, KCNC1, KCNIP2, KCNB2, KCNJ16, KCNK17	995	76	19308	2.29796	1	1	0.99547
GOTERM_BP_DIRECT	GO:0030277~maintenance of gastrointestinal epithelium	8	0.545331	4.19496e-06	SERPINA3, RBP4, MUC2, TLR9, TFF2, MUC13, MUC4, MUC6	995	15	19308	10.3493	0.0147115	0.00148208	0.00147495
GOTERM_BP_DIRECT	GO:0021549~cerebellum development	8	0.545331	0.0121784	KCNC1, GBX2, LHX1, EN1, PTN, SSTR2, SSTR3, CDK5R2	995	49	19308	3.16817	1	0.697409	0.694053
GOTERM_BP_DIRECT	GO:0007154~cell communication	7	0.477164	0.0108452	GJB2, GJB3, GJB6, GJB5, CCL18, FREM2, SLC8A2	995	37	19308	3.67122	1	0.684217	0.680925
GOTERM_BP_DIRECT	GO:0045214~sarcomere organization	7	0.477164	0.0139562	SYNPO2L, ACTN2, TNNT2, ANKRD1, TCAP, CASQ1, MYH6	995	39	19308	3.48295	1	0.735929	0.732388
GOTERM_BP_DIRECT	GO:0006953~acute-phase response	7	0.477164	0.019711	SERPINA3, IL1RN, ORM1, EPO, TFR2, SAA1, HAMP	995	42	19308	3.23417	1	0.847244	0.843167
GOTERM_BP_DIRECT	GO:0071392~cellular response to estradiol stimulus	7	0.477164	0.019711	CCNA2, CRHBP, KIF18A, SRD5A1, SSTR2, SSTR3, POU4F1	995	42	19308	3.23417	1	0.847244	0.843167
GOTERM_BP_DIRECT	GO:0032465~regulation of cytokinesis	7	0.477164	0.019711	PLK4, PRC1, PLK1, KIF20A, FSD1, AURKB, AURKA	995	42	19308	3.23417	1	0.847244	0.843167
GOTERM_BP_DIRECT	GO:1990573~potassium ion import across plasma membrane	7	0.477164	0.0268975	KCNK5, HCN4, KCNH2, KCNJ6, SLC12A5, KCNJ16, ATP12A	995	45	19308	3.01856	1	0.971765	0.967089
GOTERM_BP_DIRECT	GO:0051256~mitotic spindle midzone assembly	6	0.408998	0.000127467	INCENP, PRC1, CDCA8, BIRC5, KIF23, AURKB	995	11	19308	10.5846	0.362607	0.0260671	0.0259417
GOTERM_BP_DIRECT	GO:0048665~neuron fate specification	6	0.408998	0.00227272	DMRTA2, ISL2, TLX3, ASCL1, POU4F1, POU3F2	995	19	19308	6.1279	0.999677	0.257482	0.256243
GOTERM_BP_DIRECT	GO:2000179~positive regulation of neural precursor cell proliferation	6	0.408998	0.00554363	DISP3, LHX2, FZD9, INSM1, PROX1, ASCL1	995	23	19308	5.06218	1	0.477698	0.4754
GOTERM_BP_DIRECT	GO:0044772~mitotic cell cycle phase transition	6	0.408998	0.00671066	CCNA2, CCNA1, CCNB2, CCNE2, CCNE1, CKS2	995	24	19308	4.85126	1	0.513593	0.511122
GOTERM_BP_DIRECT	GO:0007140~male meiosis	6	0.408998	0.00803929	KIF18A, FANCA, TESMIN, TEX14, TEX15, TEX19	995	25	19308	4.65721	1	0.556918	0.554238
GOTERM_BP_DIRECT	GO:0045840~positive regulation of mitotic nuclear division	6	0.408998	0.0174522	IL1A, DMRT1, NUSAP1, TGFA, IGF1, AURKA	995	30	19308	3.88101	1	0.822115	0.818159
GOTERM_BP_DIRECT	GO:0035987~endodermal cell differentiation	6	0.408998	0.0199505	COL11A1, LAMA3, NR0B1, MMP8, MMP9, MIXL1	995	31	19308	3.75581	1	0.847244	0.843167
GOTERM_BP_DIRECT	GO:0008016~regulation of heart contraction	6	0.408998	0.0288074	CALCA, KCNIP2, TNNT2, HSPB7, FOXN4, MYH6	995	34	19308	3.42442	1	1	0.99547
GOTERM_BP_DIRECT	GO:0003333~amino acid transmembrane transport	6	0.408998	0.0359001	SLC7A5, SLC6A15, SLC6A12, SLC38A11, SLC16A10, SLC38A5	995	36	19308	3.23417	1	1	0.99547
GOTERM_BP_DIRECT	GO:1904668~positive regulation of ubiquitin protein ligase activity	5	0.340832	0.00172168	CDC20B, CDC20, UBE2C, UBE2S, PLK1	995	11	19308	8.82047	0.99773	0.217239	0.216194
GOTERM_BP_DIRECT	GO:0090267~positive regulation of mitotic cell cycle spindle assembly checkpoint	5	0.340832	0.00247789	INCENP, CDCA8, BIRC5, AURKB, MAD2L1	995	12	19308	8.08543	0.999844	0.257482	0.256243
GOTERM_BP_DIRECT	GO:0030238~male sex determination	5	0.340832	0.00247789	NR5A1, DMRT1, INSRR, NR0B1, PTGDR	995	12	19308	8.08543	0.999844	0.257482	0.256243
GOTERM_BP_DIRECT	GO:0000727~double-strand break repair via break-induced replication	5	0.340832	0.00247789	GINS2, CDC45, GINS4, CDC7, MCM2	995	12	19308	8.08543	0.999844	0.257482	0.256243
GOTERM_BP_DIRECT	GO:0008608~attachment of spindle microtubules to kinetochore	5	0.340832	0.00461416	SGO1, NUF2, TEX14, SPC24, AURKB	995	14	19308	6.93037	1	0.424964	0.422919
GOTERM_BP_DIRECT	GO:0051382~kinetochore assembly	5	0.340832	0.00603857	CENPE, CENPW, CENPN, CENPA, DLGAP5	995	15	19308	6.46834	1	0.503256	0.500834
GOTERM_BP_DIRECT	GO:0007051~spindle organization	5	0.340832	0.0097	SPAG5, TTK, AUNIP, AURKB, AURKA	995	17	19308	5.70736	1	0.634631	0.631578
GOTERM_BP_DIRECT	GO:0007076~mitotic chromosome condensation	5	0.340832	0.011972	CDCA5, PLK1, NUSAP1, NCAPG, NCAPH	995	18	19308	5.39028	1	0.697409	0.694053
GOTERM_BP_DIRECT	GO:0014002~astrocyte development	5	0.340832	0.011972	S100A9, MT3, POU3F2, S100A8, GFAP	995	18	19308	5.39028	1	0.697409	0.694053
GOTERM_BP_DIRECT	GO:0007064~mitotic sister chromatid cohesion	5	0.340832	0.0145585	CDC20, RAD21L1, CDCA5, HASPIN, SMC1B	995	19	19308	5.10659	1	0.737416	0.733868
GOTERM_BP_DIRECT	GO:0002009~morphogenesis of an epithelium	5	0.340832	0.0207243	CA2, KRT16, CA9, FREM2, KRT6A	995	21	19308	4.62024	1	0.847244	0.843167
GOTERM_BP_DIRECT	GO:1903779~regulation of cardiac conduction	5	0.340832	0.0207243	ACE2, ATP2B3, ATP2A1, ATP2B2, SLC8A2	995	21	19308	4.62024	1	0.847244	0.843167
GOTERM_BP_DIRECT	GO:0006268~DNA unwinding involved in DNA replication	5	0.340832	0.0282773	GINS2, BLM, CDC45, GINS4, MCM2	995	23	19308	4.21848	1	0.999037	0.994229
GOTERM_BP_DIRECT	GO:0002437~inflammatory response to antigenic stimulus	5	0.340832	0.0282773	IL1RN, IL2RA, IL20RB, IL36G, IL36RN	995	23	19308	4.21848	1	0.999037	0.994229
GOTERM_BP_DIRECT	GO:0055010~ventricular cardiac muscle tissue morphogenesis	5	0.340832	0.0372671	TNNT2, COL11A1, TNNI3, PROX1, MYH6	995	25	19308	3.88101	1	1	0.99547
GOTERM_BP_DIRECT	GO:1901970~positive regulation of mitotic sister chromatid separation	4	0.272665	0.000523253	INCENP, CDCA8, BIRC5, AURKB	995	4	19308	19.405	0.842627	0.0924327	0.0919879
GOTERM_BP_DIRECT	GO:1903490~positive regulation of mitotic cytokinesis	4	0.272665	0.0012579	INCENP, CDCA8, BIRC5, AURKB	995	5	19308	15.524	0.988286	0.193225	0.192295
GOTERM_BP_DIRECT	GO:0032466~negative regulation of cytokinesis	4	0.272665	0.00407233	TEX14, E2F7, AURKB, E2F8	995	7	19308	11.0886	0.999999	0.388853	0.386982
GOTERM_BP_DIRECT	GO:0045143~homologous chromosome segregation	4	0.272665	0.00626755	SGO1, PTTG1, ESPL1, PLK1	995	8	19308	9.70251	1	0.503256	0.500834
GOTERM_BP_DIRECT	GO:1902425~positive regulation of attachment of mitotic spindle microtubules to kinetochore	4	0.272665	0.00626755	INCENP, CDCA8, BIRC5, AURKB	995	8	19308	9.70251	1	0.503256	0.500834
GOTERM_BP_DIRECT	GO:0060008~Sertoli cell differentiation	4	0.272665	0.00904421	NR5A1, DMRT1, NR0B1, CTSV	995	9	19308	8.62446	1	0.60289	0.59999
GOTERM_BP_DIRECT	GO:0099566~regulation of postsynaptic cytosolic calcium ion concentration	4	0.272665	0.0124309	GRIA1, FZD9, ATP2B2, SLC8A2	995	10	19308	7.76201	1	0.697409	0.694053
GOTERM_BP_DIRECT	GO:0000076~DNA replication checkpoint	4	0.272665	0.0124309	CDT1, CDC45, CDC6, CLSPN	995	10	19308	7.76201	1	0.697409	0.694053
GOTERM_BP_DIRECT	GO:0033314~mitotic DNA replication checkpoint	4	0.272665	0.0124309	ORC1, CDC6, CLSPN, TICRR	995	10	19308	7.76201	1	0.697409	0.694053
GOTERM_BP_DIRECT	GO:0048935~peripheral nervous system neuron development	4	0.272665	0.0164468	ISL2, ONECUT2, ASCL1, POU4F1	995	11	19308	7.05637	1	0.795982	0.792152
GOTERM_BP_DIRECT	GO:0051983~regulation of chromosome segregation	4	0.272665	0.0211032	CDCA2, KIF2C, BUB1, AURKB	995	12	19308	6.46834	1	0.847244	0.843167
GOTERM_BP_DIRECT	GO:0051315~attachment of mitotic spindle microtubules to kinetochore	4	0.272665	0.0211032	CDT1, CENPE, NUF2, KIF2C	995	12	19308	6.46834	1	0.847244	0.843167
GOTERM_BP_DIRECT	GO:0099509~regulation of presynaptic cytosolic calcium ion concentration	4	0.272665	0.0211032	P2RY4, ADORA1, ATP2B3, ATP2B2	995	12	19308	6.46834	1	0.847244	0.843167
GOTERM_BP_DIRECT	GO:0051444~negative regulation of ubiquitin-protein transferase activity	4	0.272665	0.0264038	CDC20, CDKN2A, BUB1B, MAD2L1	995	13	19308	5.97078	1	0.971714	0.967038
GOTERM_BP_DIRECT	GO:0051310~metaphase plate congression	4	0.272665	0.0323464	CENPE, INCENP, KIF2C, FAM83D	995	14	19308	5.54429	1	1	0.99547
GOTERM_BP_DIRECT	GO:0060707~trophoblast giant cell differentiation	4	0.272665	0.0323464	PLK4, GJB5, E2F7, E2F8	995	14	19308	5.54429	1	1	0.99547
GOTERM_BP_DIRECT	GO:0010466~negative regulation of peptidase activity	4	0.272665	0.0323464	SERPINB4, CSTA, PI15, GPC3	995	14	19308	5.54429	1	1	0.99547
GOTERM_BP_DIRECT	GO:0048484~enteric nervous system development	4	0.272665	0.0389233	EDNRB, GDNF, TLX2, ARX	995	15	19308	5.17467	1	1	0.99547
GOTERM_BP_DIRECT	GO:0021854~hypothalamus development	4	0.272665	0.0461223	SRD5A2, SRD5A1, RAX, NR0B1	995	16	19308	4.85126	1	1	0.99547
GOTERM_BP_DIRECT	GO:0002503~peptide antigen assembly with MHC class II protein complex	4	0.272665	0.0461223	HLA-DRB5, HLA-DOB, HLA-DQA2, HLA-DQB2	995	16	19308	4.85126	1	1	0.99547
GOTERM_BP_DIRECT	GO:0048265~response to pain	4	0.272665	0.0461223	PRKCG, CALCA, EDNRB, TRPA1	995	16	19308	4.85126	1	1	0.99547
GOTERM_BP_DIRECT	GO:0048485~sympathetic nervous system development	4	0.272665	0.0461223	GDNF, SOX11, GFRA3, ASCL1	995	16	19308	4.85126	1	1	0.99547
GOTERM_BP_DIRECT	GO:0006885~regulation of pH	4	0.272665	0.0461223	EDNRB, PDK4, RHCG, ATP12A	995	16	19308	4.85126	1	1	0.99547
GOTERM_BP_DIRECT	GO:0007019~microtubule depolymerization	4	0.272665	0.0461223	KIF18A, KIF18B, STMN1, KIF2C	995	16	19308	4.85126	1	1	0.99547
GOTERM_BP_DIRECT	GO:0070365~hepatocyte differentiation	4	0.272665	0.0461223	CYP1A1, PROX1, E2F7, E2F8	995	16	19308	4.85126	1	1	0.99547
GOTERM_BP_DIRECT	GO:0097623~potassium ion export across plasma membrane	4	0.272665	0.0461223	KCNK5, KCNH2, KCNE1, KCNIP2	995	16	19308	4.85126	1	1	0.99547
GOTERM_BP_DIRECT	GO:0038195~urokinase plasminogen activator signaling pathway	3	0.204499	0.00767127	PLAU, PLAUR, SLURP1	995	3	19308	19.405	1	0.542052	0.539444
GOTERM_BP_DIRECT	GO:0015837~amine transport	3	0.204499	0.0148193	SLC22A16, AQP9, RHCG	995	4	19308	14.5538	1	0.737416	0.733868
GOTERM_BP_DIRECT	GO:0060421~positive regulation of heart growth	3	0.204499	0.0148193	WT1, PROX1, ACACB	995	4	19308	14.5538	1	0.737416	0.733868
GOTERM_BP_DIRECT	GO:0035873~lactate transmembrane transport	3	0.204499	0.0238602	SLC5A8, SLC16A7, SLC16A3	995	5	19308	11.643	1	0.916284	0.911875
GOTERM_BP_DIRECT	GO:1905867~epididymis development	3	0.204499	0.0238602	GJB2, GJA1, GJB5	995	5	19308	11.643	1	0.916284	0.911875
GOTERM_BP_DIRECT	GO:0033262~regulation of nuclear cell cycle DNA replication	3	0.204499	0.0238602	CDT1, AICDA, NUGGC	995	5	19308	11.643	1	0.916284	0.911875
GOTERM_BP_DIRECT	GO:0009253~peptidoglycan catabolic process	3	0.204499	0.0345806	PGLYRP4, PGLYRP3, PGLYRP2	995	6	19308	9.70251	1	1	0.99547
GOTERM_BP_DIRECT	GO:0051546~keratinocyte migration	3	0.204499	0.0345806	FERMT1, KRT16, KRT2	995	6	19308	9.70251	1	1	0.99547
GOTERM_BP_DIRECT	GO:0031536~positive regulation of exit from mitosis	3	0.204499	0.0345806	UBE2C, CDCA5, BIRC5	995	6	19308	9.70251	1	1	0.99547
GOTERM_BP_DIRECT	GO:1990349~gap junction-mediated intercellular transport	3	0.204499	0.0345806	GJB2, GJB4, GJB6	995	6	19308	9.70251	1	1	0.99547
GOTERM_BP_DIRECT	GO:0055009~atrial cardiac muscle tissue morphogenesis	3	0.204499	0.0345806	PROX1, WNT2, MYH6	995	6	19308	9.70251	1	1	0.99547
GOTERM_BP_DIRECT	GO:0030240~skeletal muscle thin filament assembly	3	0.204499	0.0345806	ACTA1, TCAP, PROX1	995	6	19308	9.70251	1	1	0.99547
GOTERM_BP_DIRECT	GO:0072574~hepatocyte proliferation	3	0.204499	0.0467839	FGL1, TGFA, PROX1	995	7	19308	8.31644	1	1	0.99547
GOTERM_BP_DIRECT	GO:0007530~sex determination	3	0.204499	0.0467839	NR5A1, WT1, SRD5A1	995	7	19308	8.31644	1	1	0.99547
GOTERM_BP_DIRECT	GO:0060059~embryonic retina morphogenesis in camera-type eye	3	0.204499	0.0467839	RBP4, LHX1, PROX1	995	7	19308	8.31644	1	1	0.99547
GOTERM_BP_DIRECT	GO:0071459~protein localization to chromosome, centromeric region	3	0.204499	0.0467839	BUB1B, HASPIN, CENPA	995	7	19308	8.31644	1	1	0.99547
GOTERM_BP_DIRECT	GO:0032741~positive regulation of interleukin-18 production	3	0.204499	0.0467839	GBP5, NLRP9, TLR9	995	7	19308	8.31644	1	1	0.99547
GOTERM_BP_DIRECT	GO:0010644~cell communication by electrical coupling	3	0.204499	0.0467839	GJB2, GJA1, GJB6	995	7	19308	8.31644	1	1	0.99547
