# Supplementary material for: Comprehensive Analysis of Transcriptomics and Genetic Alterations Identifies Potential Mechanisms Underlying Anthracycline Therapy Resistance in Breast Cancer
Source: Biomolecules. 2022 Dec 8;12(12):1834. doi: 10.3390/biom12121834 (PMC9775906; doi:10.3390/biom12121834)
Supplement: Supplementary file 1 [file biomolecules-12-01834-s001.zip › supplementary Table S4.xlsx]

## Sheet: KEGG enrichment
NAME	GS<br> follow link to MSigDB	GS DETAILS	SIZE	ES	NES	NOM p-val	FDR q-val	FWER p-val	RANK AT MAX	LEADING EDGE
KEGG_HOMOLOGOUS_RECOMBINATION	KEGG_HOMOLOGOUS_RECOMBINATION	Details ...	28	-0.71962	-1.68368	0.0119863	0.827082	0.282	10357	tags=68%, list=18%, signal=83%
KEGG_CELL_CYCLE	KEGG_CELL_CYCLE	Details ...	124	-0.631103	-1.66329	0.0262697	0.519492	0.332	7939	tags=48%, list=14%, signal=55%
KEGG_P53_SIGNALING_PATHWAY	KEGG_P53_SIGNALING_PATHWAY	Details ...	68	-0.489871	-1.50689	0.0309278	0.946534	0.721	9355	tags=40%, list=17%, signal=48%
KEGG_DNA_REPLICATION	KEGG_DNA_REPLICATION	Details ...	36	-0.771174	-1.60305	0.0347985	0.663642	0.49	6810	tags=67%, list=12%, signal=76%
KEGG_CYSTEINE_AND_METHIONINE_METABOLISM	KEGG_CYSTEINE_AND_METHIONINE_METABOLISM	Details ...	34	-0.538079	-1.50236	0.0437318	0.820473	0.729	9220	tags=44%, list=16%, signal=53%
KEGG_ANTIGEN_PROCESSING_AND_PRESENTATION	KEGG_ANTIGEN_PROCESSING_AND_PRESENTATION	Details ...	81	-0.613624	-1.58047	0.0678261	0.610544	0.537	16083	tags=73%, list=28%, signal=102%
KEGG_BASE_EXCISION_REPAIR	KEGG_BASE_EXCISION_REPAIR	Details ...	35	-0.625806	-1.44784	0.075	0.920545	0.825	6895	tags=46%, list=12%, signal=52%
KEGG_SPLICEOSOME	KEGG_SPLICEOSOME	Details ...	127	-0.559167	-1.47936	0.0871985	0.839733	0.764	15503	tags=61%, list=27%, signal=84%
KEGG_UBIQUITIN_MEDIATED_PROTEOLYSIS	KEGG_UBIQUITIN_MEDIATED_PROTEOLYSIS	Details ...	134	-0.426759	-1.35915	0.0913706	0.688944	0.933	14691	tags=43%, list=26%, signal=58%
KEGG_BASAL_TRANSCRIPTION_FACTORS	KEGG_BASAL_TRANSCRIPTION_FACTORS	Details ...	35	-0.521497	-1.41031	0.0949153	0.79102	0.871	11488	tags=43%, list=20%, signal=54%
KEGG_OOCYTE_MEIOSIS	KEGG_OOCYTE_MEIOSIS	Details ...	112	-0.455088	-1.42077	0.0957096	0.806832	0.861	2918	tags=25%, list=5%, signal=26%
KEGG_PATHOGENIC_ESCHERICHIA_COLI_INFECTION	KEGG_PATHOGENIC_ESCHERICHIA_COLI_INFECTION	Details ...	56	-0.512725	-1.42426	0.0960265	0.86919	0.858	12471	tags=43%, list=22%, signal=55%
KEGG_PYRIMIDINE_METABOLISM	KEGG_PYRIMIDINE_METABOLISM	Details ...	97	-0.502941	-1.38453	0.108108	0.863355	0.906	6148	tags=31%, list=11%, signal=35%
KEGG_GLYCOSPHINGOLIPID_BIOSYNTHESIS_LACTO_AND_NEOLACTO_SERIES	KEGG_GLYCOSPHINGOLIPID_BIOSYNTHESIS_LACTO_AND_NEOLACTO_SERIES	Details ...	26	-0.557667	-1.36541	0.111276	0.742337	0.926	14010	tags=58%, list=25%, signal=77%
KEGG_VIRAL_MYOCARDITIS	KEGG_VIRAL_MYOCARDITIS	Details ...	68	-0.516671	-1.42916	0.115517	0.933341	0.851	8468	tags=43%, list=15%, signal=50%
KEGG_VIBRIO_CHOLERAE_INFECTION	KEGG_VIBRIO_CHOLERAE_INFECTION		54	-0.479146	-1.34537	0.130508	0.671661	0.946	13828	tags=48%, list=24%, signal=64%
KEGG_NUCLEOTIDE_EXCISION_REPAIR	KEGG_NUCLEOTIDE_EXCISION_REPAIR	Details ...	44	-0.531266	-1.36799	0.136207	0.777423	0.925	10357	tags=45%, list=18%, signal=56%
KEGG_GAP_JUNCTION	KEGG_GAP_JUNCTION		90	-0.38344	-1.24863	0.152327	0.70858	0.982	13792	tags=41%, list=24%, signal=54%
KEGG_LYSINE_DEGRADATION	KEGG_LYSINE_DEGRADATION		44	-0.468292	-1.28519	0.157643	0.721171	0.969	6873	tags=32%, list=12%, signal=36%
KEGG_ENDOCYTOSIS	KEGG_ENDOCYTOSIS		181	-0.337043	-1.17951	0.157738	0.743193	0.996	13759	tags=35%, list=24%, signal=47%
KEGG_INTESTINAL_IMMUNE_NETWORK_FOR_IGA_PRODUCTION	KEGG_INTESTINAL_IMMUNE_NETWORK_FOR_IGA_PRODUCTION	Details ...	46	-0.610261	-1.37729	0.165529	0.839717	0.914	12721	tags=61%, list=23%, signal=78%
KEGG_GRAFT_VERSUS_HOST_DISEASE	KEGG_GRAFT_VERSUS_HOST_DISEASE	Details ...	37	-0.674972	-1.37092	0.175862	0.81413	0.923	8468	tags=68%, list=15%, signal=79%
KEGG_SYSTEMIC_LUPUS_ERYTHEMATOSUS	KEGG_SYSTEMIC_LUPUS_ERYTHEMATOSUS		135	-0.435558	-1.31002	0.184339	0.714743	0.961	20291	tags=62%, list=36%, signal=97%
KEGG_PRIMARY_IMMUNODEFICIENCY	KEGG_PRIMARY_IMMUNODEFICIENCY	Details ...	35	-0.637698	-1.35681	0.186667	0.663731	0.934	12527	tags=66%, list=22%, signal=84%
KEGG_FC_GAMMA_R_MEDIATED_PHAGOCYTOSIS	KEGG_FC_GAMMA_R_MEDIATED_PHAGOCYTOSIS		96	-0.409717	-1.27381	0.192926	0.738487	0.975	16173	tags=52%, list=29%, signal=73%
KEGG_RNA_DEGRADATION	KEGG_RNA_DEGRADATION		59	-0.446132	-1.25677	0.197917	0.701527	0.979	10990	tags=37%, list=19%, signal=46%
KEGG_ONE_CARBON_POOL_BY_FOLATE	KEGG_ONE_CARBON_POOL_BY_FOLATE		17	-0.500719	-1.2583	0.20068	0.718888	0.978	948	tags=24%, list=2%, signal=24%
KEGG_MISMATCH_REPAIR	KEGG_MISMATCH_REPAIR		23	-0.605631	-1.33293	0.201413	0.686711	0.952	10357	tags=57%, list=18%, signal=69%
KEGG_AUTOIMMUNE_THYROID_DISEASE	KEGG_AUTOIMMUNE_THYROID_DISEASE	Details ...	50	-0.536736	-1.3623	0.202532	0.714094	0.929	16603	tags=66%, list=29%, signal=93%
KEGG_TYPE_I_DIABETES_MELLITUS	KEGG_TYPE_I_DIABETES_MELLITUS		41	-0.595046	-1.33073	0.202726	0.665945	0.954	8468	tags=59%, list=15%, signal=69%
KEGG_NON_SMALL_CELL_LUNG_CANCER	KEGG_NON_SMALL_CELL_LUNG_CANCER		54	-0.384582	-1.18981	0.204255	0.744495	0.995	13792	tags=44%, list=24%, signal=59%
KEGG_NATURAL_KILLER_CELL_MEDIATED_CYTOTOXICITY	KEGG_NATURAL_KILLER_CELL_MEDIATED_CYTOTOXICITY		132	-0.449888	-1.28709	0.204583	0.742458	0.969	19029	tags=59%, list=34%, signal=89%
KEGG_PROGESTERONE_MEDIATED_OOCYTE_MATURATION	KEGG_PROGESTERONE_MEDIATED_OOCYTE_MATURATION		85	-0.371584	-1.20774	0.210769	0.764256	0.992	8014	tags=27%, list=14%, signal=31%
KEGG_AMINOACYL_TRNA_BIOSYNTHESIS	KEGG_AMINOACYL_TRNA_BIOSYNTHESIS		41	-0.504773	-1.24798	0.224678	0.689639	0.982	7504	tags=32%, list=13%, signal=37%
KEGG_GLYCOLYSIS_GLUCONEOGENESIS	KEGG_GLYCOLYSIS_GLUCONEOGENESIS		61	-0.438416	-1.23032	0.224736	0.729053	0.986	6880	tags=31%, list=12%, signal=35%
KEGG_ALLOGRAFT_REJECTION	KEGG_ALLOGRAFT_REJECTION		35	-0.638361	-1.30747	0.23741	0.696582	0.963	17457	tags=83%, list=31%, signal=120%
KEGG_REGULATION_OF_ACTIN_CYTOSKELETON	KEGG_REGULATION_OF_ACTIN_CYTOSKELETON		213	-0.345287	-1.16675	0.244411	0.735183	0.999	13545	tags=36%, list=24%, signal=47%
KEGG_TOLL_LIKE_RECEPTOR_SIGNALING_PATHWAY	KEGG_TOLL_LIKE_RECEPTOR_SIGNALING_PATHWAY		101	-0.390488	-1.19603	0.248276	0.762194	0.994	16938	tags=47%, list=30%, signal=66%
KEGG_ASTHMA	KEGG_ASTHMA		28	-0.55409	-1.25906	0.253807	0.740602	0.978	12721	tags=54%, list=23%, signal=69%
KEGG_B_CELL_RECEPTOR_SIGNALING_PATHWAY	KEGG_B_CELL_RECEPTOR_SIGNALING_PATHWAY		75	-0.414971	-1.19581	0.258958	0.74388	0.995	16342	tags=49%, list=29%, signal=69%
KEGG_PROTEASOME	KEGG_PROTEASOME		46	-0.554302	-1.26004	0.258979	0.762785	0.978	15436	tags=59%, list=27%, signal=81%
KEGG_GLYCOSAMINOGLYCAN_BIOSYNTHESIS_KERATAN_SULFATE	KEGG_GLYCOSAMINOGLYCAN_BIOSYNTHESIS_KERATAN_SULFATE		15	-0.503673	-1.18511	0.262166	0.7435	0.996	7228	tags=47%, list=13%, signal=53%
KEGG_NOD_LIKE_RECEPTOR_SIGNALING_PATHWAY	KEGG_NOD_LIKE_RECEPTOR_SIGNALING_PATHWAY		62	-0.428416	-1.1792	0.2624	0.727277	0.996	8014	tags=31%, list=14%, signal=36%
KEGG_BLADDER_CANCER	KEGG_BLADDER_CANCER		42	-0.393153	-1.16234	0.264036	0.733284	0.999	7849	tags=29%, list=14%, signal=33%
KEGG_APOPTOSIS	KEGG_APOPTOSIS		86	-0.377997	-1.14272	0.280449	0.76085	0.999	13634	tags=38%, list=24%, signal=50%
KEGG_RNA_POLYMERASE	KEGG_RNA_POLYMERASE		28	-0.506957	-1.19927	0.282534	0.77113	0.992	9482	tags=39%, list=17%, signal=47%
KEGG_PRION_DISEASES	KEGG_PRION_DISEASES		35	-0.413409	-1.15976	0.282875	0.726176	0.999	18648	tags=60%, list=33%, signal=89%
KEGG_LEISHMANIA_INFECTION	KEGG_LEISHMANIA_INFECTION		69	-0.477423	-1.21294	0.285211	0.767663	0.991	15090	tags=52%, list=27%, signal=71%
KEGG_PURINE_METABOLISM	KEGG_PURINE_METABOLISM		158	-0.345684	-1.11471	0.291492	0.766143	1	9625	tags=29%, list=17%, signal=35%
KEGG_CELL_ADHESION_MOLECULES_CAMS	KEGG_CELL_ADHESION_MOLECULES_CAMS		131	-0.432288	-1.17753	0.291866	0.715922	0.996	12721	tags=47%, list=23%, signal=61%
KEGG_FC_EPSILON_RI_SIGNALING_PATHWAY	KEGG_FC_EPSILON_RI_SIGNALING_PATHWAY		79	-0.357022	-1.11729	0.29745	0.773322	1	18648	tags=51%, list=33%, signal=75%
KEGG_PANCREATIC_CANCER	KEGG_PANCREATIC_CANCER		70	-0.349525	-1.11345	0.304348	0.756032	1	16934	tags=46%, list=30%, signal=65%
KEGG_PATHWAYS_IN_CANCER	KEGG_PATHWAYS_IN_CANCER		325	-0.313592	-1.10457	0.306407	0.71488	1	9714	tags=27%, list=17%, signal=32%
KEGG_T_CELL_RECEPTOR_SIGNALING_PATHWAY	KEGG_T_CELL_RECEPTOR_SIGNALING_PATHWAY		108	-0.382526	-1.11928	0.318482	0.781691	1	20815	tags=57%, list=37%, signal=91%
KEGG_JAK_STAT_SIGNALING_PATHWAY	KEGG_JAK_STAT_SIGNALING_PATHWAY		155	-0.358735	-1.12476	0.325581	0.780802	0.999	16464	tags=45%, list=29%, signal=64%
KEGG_STEROID_BIOSYNTHESIS	KEGG_STEROID_BIOSYNTHESIS		17	-0.501303	-1.1318	0.334906	0.777032	0.999	18395	tags=59%, list=33%, signal=87%
KEGG_AMYOTROPHIC_LATERAL_SCLEROSIS_ALS	KEGG_AMYOTROPHIC_LATERAL_SCLEROSIS_ALS		53	-0.340854	-1.07983	0.337559	0.768856	1	19263	tags=43%, list=34%, signal=66%
KEGG_CHEMOKINE_SIGNALING_PATHWAY	KEGG_CHEMOKINE_SIGNALING_PATHWAY		188	-0.369506	-1.11021	0.341122	0.751525	1	17373	tags=51%, list=31%, signal=73%
KEGG_CYTOKINE_CYTOKINE_RECEPTOR_INTERACTION	KEGG_CYTOKINE_CYTOKINE_RECEPTOR_INTERACTION		264	-0.377939	-1.10745	0.343032	0.732605	1	15163	tags=46%, list=27%, signal=63%
KEGG_VEGF_SIGNALING_PATHWAY	KEGG_VEGF_SIGNALING_PATHWAY		76	-0.335567	-1.07974	0.345428	0.756656	1	20015	tags=51%, list=35%, signal=79%
KEGG_CYTOSOLIC_DNA_SENSING_PATHWAY	KEGG_CYTOSOLIC_DNA_SENSING_PATHWAY		55	-0.366995	-1.10707	0.346221	0.721114	1	6511	tags=25%, list=12%, signal=29%
KEGG_HEMATOPOIETIC_CELL_LINEAGE	KEGG_HEMATOPOIETIC_CELL_LINEAGE		85	-0.438967	-1.1099	0.361502	0.73911	1	13545	tags=46%, list=24%, signal=60%
KEGG_PROSTATE_CANCER	KEGG_PROSTATE_CANCER		89	-0.319571	-1.06041	0.364188	0.796474	1	8014	tags=25%, list=14%, signal=29%
KEGG_HISTIDINE_METABOLISM	KEGG_HISTIDINE_METABOLISM		29	-0.360314	-1.05051	0.375194	0.811132	1	6335	tags=24%, list=11%, signal=27%
KEGG_EPITHELIAL_CELL_SIGNALING_IN_HELICOBACTER_PYLORI_INFECTION	KEGG_EPITHELIAL_CELL_SIGNALING_IN_HELICOBACTER_PYLORI_INFECTION		68	-0.339336	-1.04889	0.3792	0.802805	1	13853	tags=38%, list=25%, signal=51%
KEGG_REGULATION_OF_AUTOPHAGY	KEGG_REGULATION_OF_AUTOPHAGY		34	-0.291372	-1.02368	0.39783	0.832638	1	20036	tags=44%, list=35%, signal=68%
KEGG_MELANOGENESIS	KEGG_MELANOGENESIS		101	-0.31949	-1.04269	0.415512	0.794925	1	5097	tags=21%, list=9%, signal=23%
KEGG_PROTEIN_EXPORT	KEGG_PROTEIN_EXPORT		24	-0.452408	-1.04535	0.425094	0.800023	1	7843	tags=33%, list=14%, signal=39%
KEGG_ACUTE_MYELOID_LEUKEMIA	KEGG_ACUTE_MYELOID_LEUKEMIA		57	-0.324585	-1.00799	0.436937	0.82537	1	16342	tags=40%, list=29%, signal=57%
KEGG_TIGHT_JUNCTION	KEGG_TIGHT_JUNCTION		131	-0.291484	-1.00836	0.438053	0.83624	1	13818	tags=33%, list=24%, signal=43%
KEGG_COLORECTAL_CANCER	KEGG_COLORECTAL_CANCER		62	-0.312238	-1.00403	0.454268	0.802513	1	15823	tags=40%, list=28%, signal=56%
KEGG_AMINO_SUGAR_AND_NUCLEOTIDE_SUGAR_METABOLISM	KEGG_AMINO_SUGAR_AND_NUCLEOTIDE_SUGAR_METABOLISM		43	-0.376098	-1.00456	0.455959	0.811831	1	15299	tags=40%, list=27%, signal=54%
KEGG_LONG_TERM_POTENTIATION	KEGG_LONG_TERM_POTENTIATION		70	-0.309999	-1.01126	0.456554	0.840888	1	13792	tags=37%, list=24%, signal=49%
KEGG_BASAL_CELL_CARCINOMA	KEGG_BASAL_CELL_CARCINOMA		55	-0.358407	-1.0145	0.460674	0.844755	1	5388	tags=20%, list=10%, signal=22%
KEGG_GLIOMA	KEGG_GLIOMA		65	-0.308078	-0.988961	0.473988	0.816438	1	13792	tags=38%, list=24%, signal=51%
KEGG_ARGININE_AND_PROLINE_METABOLISM	KEGG_ARGININE_AND_PROLINE_METABOLISM		54	-0.341611	-0.992949	0.476708	0.817987	1	8723	tags=26%, list=15%, signal=31%
KEGG_SELENOAMINO_ACID_METABOLISM	KEGG_SELENOAMINO_ACID_METABOLISM		26	-0.350028	-0.976382	0.477564	0.807139	1	18800	tags=50%, list=33%, signal=75%
KEGG_LEUKOCYTE_TRANSENDOTHELIAL_MIGRATION	KEGG_LEUKOCYTE_TRANSENDOTHELIAL_MIGRATION		116	-0.328832	-0.980808	0.479299	0.81566	1	11959	tags=38%, list=21%, signal=48%
KEGG_TASTE_TRANSDUCTION	KEGG_TASTE_TRANSDUCTION		51	-0.309181	-1.00457	0.481338	0.822952	1	16915	tags=47%, list=30%, signal=67%
KEGG_SMALL_CELL_LUNG_CANCER	KEGG_SMALL_CELL_LUNG_CANCER		84	-0.314665	-0.979602	0.483232	0.808694	1	10139	tags=29%, list=18%, signal=35%
KEGG_PENTOSE_PHOSPHATE_PATHWAY	KEGG_PENTOSE_PHOSPHATE_PATHWAY		27	-0.386609	-0.98356	0.488964	0.819387	1	16117	tags=41%, list=29%, signal=57%
KEGG_RIBOFLAVIN_METABOLISM	KEGG_RIBOFLAVIN_METABOLISM		15	-0.365592	-0.971725	0.491722	0.80843	1	18600	tags=53%, list=33%, signal=79%
KEGG_LYSOSOME	KEGG_LYSOSOME		121	-0.334199	-0.963923	0.517179	0.806813	1	12789	tags=31%, list=23%, signal=41%
KEGG_WNT_SIGNALING_PATHWAY	KEGG_WNT_SIGNALING_PATHWAY		150	-0.283298	-0.971136	0.523743	0.800022	1	13399	tags=31%, list=24%, signal=40%
KEGG_TRYPTOPHAN_METABOLISM	KEGG_TRYPTOPHAN_METABOLISM		40	-0.3388	-0.95865	0.524079	0.809937	1	6799	tags=28%, list=12%, signal=31%
KEGG_PYRUVATE_METABOLISM	KEGG_PYRUVATE_METABOLISM		40	-0.362618	-0.951561	0.530709	0.807199	1	6118	tags=23%, list=11%, signal=25%
KEGG_SNARE_INTERACTIONS_IN_VESICULAR_TRANSPORT	KEGG_SNARE_INTERACTIONS_IN_VESICULAR_TRANSPORT		38	-0.315578	-0.951979	0.536937	0.815737	1	6121	tags=18%, list=11%, signal=21%
KEGG_ADHERENS_JUNCTION	KEGG_ADHERENS_JUNCTION		73	-0.298191	-0.917937	0.539344	0.845499	1	13134	tags=32%, list=23%, signal=41%
KEGG_N_GLYCAN_BIOSYNTHESIS	KEGG_N_GLYCAN_BIOSYNTHESIS		46	-0.344446	-0.942376	0.558872	0.818329	1	7298	tags=24%, list=13%, signal=27%
KEGG_ERBB_SIGNALING_PATHWAY	KEGG_ERBB_SIGNALING_PATHWAY		87	-0.289611	-0.926323	0.593575	0.845471	1	16464	tags=43%, list=29%, signal=60%
KEGG_OLFACTORY_TRANSDUCTION	KEGG_OLFACTORY_TRANSDUCTION		383	-0.163172	-0.92422	0.612632	0.840831	1	21044	tags=27%, list=37%, signal=43%
KEGG_RIG_I_LIKE_RECEPTOR_SIGNALING_PATHWAY	KEGG_RIG_I_LIKE_RECEPTOR_SIGNALING_PATHWAY		71	-0.270305	-0.905737	0.614213	0.862221	1	7286	tags=20%, list=13%, signal=23%
KEGG_TERPENOID_BACKBONE_BIOSYNTHESIS	KEGG_TERPENOID_BACKBONE_BIOSYNTHESIS		15	-0.385391	-0.872153	0.628571	0.92749	1	13884	tags=60%, list=25%, signal=80%
KEGG_DORSO_VENTRAL_AXIS_FORMATION	KEGG_DORSO_VENTRAL_AXIS_FORMATION		24	-0.305055	-0.863646	0.643902	0.936373	1	2365	tags=17%, list=4%, signal=17%
KEGG_GALACTOSE_METABOLISM	KEGG_GALACTOSE_METABOLISM		25	-0.333346	-0.85805	0.652568	0.938909	1	15299	tags=40%, list=27%, signal=55%
KEGG_BETA_ALANINE_METABOLISM	KEGG_BETA_ALANINE_METABOLISM		22	-0.330756	-0.84391	0.682099	0.928721	1	6690	tags=23%, list=12%, signal=26%
KEGG_GLYCOSPHINGOLIPID_BIOSYNTHESIS_GANGLIO_SERIES	KEGG_GLYCOSPHINGOLIPID_BIOSYNTHESIS_GANGLIO_SERIES		15	-0.345403	-0.821086	0.689335	0.921069	1	14593	tags=40%, list=26%, signal=54%
KEGG_NEUROACTIVE_LIGAND_RECEPTOR_INTERACTION	KEGG_NEUROACTIVE_LIGAND_RECEPTOR_INTERACTION		271	-0.255202	-0.847081	0.697704	0.932071	1	14247	tags=38%, list=25%, signal=51%
KEGG_FRUCTOSE_AND_MANNOSE_METABOLISM	KEGG_FRUCTOSE_AND_MANNOSE_METABOLISM		33	-0.315567	-0.835595	0.697785	0.918199	1	17772	tags=48%, list=31%, signal=71%
KEGG_ALANINE_ASPARTATE_AND_GLUTAMATE_METABOLISM	KEGG_ALANINE_ASPARTATE_AND_GLUTAMATE_METABOLISM		32	-0.315718	-0.853627	0.712828	0.938625	1	15045	tags=34%, list=27%, signal=47%
KEGG_ALPHA_LINOLENIC_ACID_METABOLISM	KEGG_ALPHA_LINOLENIC_ACID_METABOLISM		19	-0.33083	-0.83625	0.719346	0.92606	1	18557	tags=42%, list=33%, signal=63%
KEGG_GLYOXYLATE_AND_DICARBOXYLATE_METABOLISM	KEGG_GLYOXYLATE_AND_DICARBOXYLATE_METABOLISM		16	-0.34116	-0.80615	0.733333	0.941265	1	10761	tags=25%, list=19%, signal=31%
KEGG_THYROID_CANCER	KEGG_THYROID_CANCER		29	-0.285787	-0.82813	0.748044	0.924852	1	19894	tags=45%, list=35%, signal=69%
KEGG_CALCIUM_SIGNALING_PATHWAY	KEGG_CALCIUM_SIGNALING_PATHWAY		177	-0.253163	-0.826221	0.754339	0.919733	1	13792	tags=32%, list=24%, signal=42%
KEGG_ECM_RECEPTOR_INTERACTION	KEGG_ECM_RECEPTOR_INTERACTION		84	-0.274333	-0.703179	0.75793	0.981277	1	4566	tags=15%, list=8%, signal=17%
KEGG_NEUROTROPHIN_SIGNALING_PATHWAY	KEGG_NEUROTROPHIN_SIGNALING_PATHWAY		125	-0.25097	-0.838008	0.761538	0.93181	1	13634	tags=32%, list=24%, signal=42%
KEGG_MAPK_SIGNALING_PATHWAY	KEGG_MAPK_SIGNALING_PATHWAY		267	-0.236774	-0.851005	0.783712	0.934128	1	16495	tags=33%, list=29%, signal=46%
KEGG_AXON_GUIDANCE	KEGG_AXON_GUIDANCE		129	-0.241685	-0.786966	0.78635	0.959601	1	13439	tags=26%, list=24%, signal=34%
KEGG_GLUTATHIONE_METABOLISM	KEGG_GLUTATHIONE_METABOLISM		49	-0.283229	-0.754849	0.788177	0.963771	1	6690	tags=18%, list=12%, signal=21%
KEGG_VASOPRESSIN_REGULATED_WATER_REABSORPTION	KEGG_VASOPRESSIN_REGULATED_WATER_REABSORPTION		44	-0.268004	-0.793973	0.791401	0.955964	1	7635	tags=20%, list=14%, signal=24%
KEGG_PHENYLALANINE_METABOLISM	KEGG_PHENYLALANINE_METABOLISM		18	-0.29385	-0.731271	0.794793	0.97529	1	2789	tags=11%, list=5%, signal=12%
KEGG_MELANOMA	KEGG_MELANOMA		71	-0.228083	-0.783013	0.812416	0.958375	1	7849	tags=20%, list=14%, signal=23%
KEGG_HEDGEHOG_SIGNALING_PATHWAY	KEGG_HEDGEHOG_SIGNALING_PATHWAY		56	-0.259744	-0.764196	0.81844	0.974405	1	7620	tags=20%, list=13%, signal=23%
KEGG_GLYCOSAMINOGLYCAN_BIOSYNTHESIS_CHONDROITIN_SULFATE	KEGG_GLYCOSAMINOGLYCAN_BIOSYNTHESIS_CHONDROITIN_SULFATE		22	-0.2835	-0.679622	0.818505	0.970628	1	18380	tags=41%, list=33%, signal=61%
KEGG_GLYCINE_SERINE_AND_THREONINE_METABOLISM	KEGG_GLYCINE_SERINE_AND_THREONINE_METABOLISM		31	-0.26974	-0.76058	0.823944	0.971723	1	5126	tags=16%, list=9%, signal=18%
KEGG_CITRATE_CYCLE_TCA_CYCLE	KEGG_CITRATE_CYCLE_TCA_CYCLE		31	-0.299249	-0.698143	0.829016	0.979979	1	3014	tags=13%, list=5%, signal=14%
KEGG_FOCAL_ADHESION	KEGG_FOCAL_ADHESION		199	-0.235098	-0.691624	0.834739	0.964573	1	13792	tags=30%, list=24%, signal=40%
KEGG_LONG_TERM_DEPRESSION	KEGG_LONG_TERM_DEPRESSION		70	-0.233434	-0.781157	0.839096	0.953137	1	14833	tags=30%, list=26%, signal=41%
KEGG_DRUG_METABOLISM_OTHER_ENZYMES	KEGG_DRUG_METABOLISM_OTHER_ENZYMES		51	-0.246404	-0.730401	0.849645	0.968397	1	21442	tags=47%, list=38%, signal=76%
KEGG_GLYCOSAMINOGLYCAN_BIOSYNTHESIS_HEPARAN_SULFATE	KEGG_GLYCOSAMINOGLYCAN_BIOSYNTHESIS_HEPARAN_SULFATE		26	-0.257096	-0.732113	0.868307	0.982461	1	20156	tags=50%, list=36%, signal=78%
KEGG_CARDIAC_MUSCLE_CONTRACTION	KEGG_CARDIAC_MUSCLE_CONTRACTION		78	-0.236372	-0.705233	0.870343	0.986692	1	12340	tags=28%, list=22%, signal=36%
KEGG_CHRONIC_MYELOID_LEUKEMIA	KEGG_CHRONIC_MYELOID_LEUKEMIA		73	-0.234584	-0.756643	0.871473	0.969453	1	19894	tags=44%, list=35%, signal=68%
KEGG_ENDOMETRIAL_CANCER	KEGG_ENDOMETRIAL_CANCER		52	-0.227788	-0.734072	0.874603	0.988107	1	19894	tags=44%, list=35%, signal=68%
KEGG_TGF_BETA_SIGNALING_PATHWAY	KEGG_TGF_BETA_SIGNALING_PATHWAY		85	-0.224517	-0.697567	0.88351	0.9728	1	11428	tags=22%, list=20%, signal=28%
KEGG_HUNTINGTONS_DISEASE	KEGG_HUNTINGTONS_DISEASE		180	-0.22157	-0.617304	0.885965	0.996627	1	20321	tags=37%, list=36%, signal=58%
KEGG_ARRHYTHMOGENIC_RIGHT_VENTRICULAR_CARDIOMYOPATHY_ARVC	KEGG_ARRHYTHMOGENIC_RIGHT_VENTRICULAR_CARDIOMYOPATHY_ARVC		74	-0.231917	-0.692263	0.887048	0.97168	1	3615	tags=14%, list=6%, signal=14%
KEGG_BIOSYNTHESIS_OF_UNSATURATED_FATTY_ACIDS	KEGG_BIOSYNTHESIS_OF_UNSATURATED_FATTY_ACIDS		22	-0.270437	-0.663162	0.890093	0.980764	1	20064	tags=50%, list=35%, signal=77%
KEGG_DILATED_CARDIOMYOPATHY	KEGG_DILATED_CARDIOMYOPATHY		90	-0.21025	-0.655268	0.922963	0.980802	1	13762	tags=29%, list=24%, signal=38%
KEGG_GNRH_SIGNALING_PATHWAY	KEGG_GNRH_SIGNALING_PATHWAY		101	-0.206964	-0.720159	0.927497	0.974808	1	14054	tags=30%, list=25%, signal=39%
KEGG_ALZHEIMERS_DISEASE	KEGG_ALZHEIMERS_DISEASE		165	-0.20798	-0.585975	0.929078	1	1	14237	tags=25%, list=25%, signal=33%
KEGG_GLYCOSAMINOGLYCAN_DEGRADATION	KEGG_GLYCOSAMINOGLYCAN_DEGRADATION		21	-0.219961	-0.601531	0.934397	0.998917	1	3339	tags=10%, list=6%, signal=10%
KEGG_MATURITY_ONSET_DIABETES_OF_THE_YOUNG	KEGG_MATURITY_ONSET_DIABETES_OF_THE_YOUNG		25	-0.227524	-0.634909	0.945666	0.99085	1	22533	tags=52%, list=40%, signal=86%
KEGG_PANTOTHENATE_AND_COA_BIOSYNTHESIS	KEGG_PANTOTHENATE_AND_COA_BIOSYNTHESIS		16	-0.212419	-0.549531	0.966667	1	1	11571	tags=19%, list=20%, signal=24%
KEGG_ASCORBATE_AND_ALDARATE_METABOLISM	KEGG_ASCORBATE_AND_ALDARATE_METABOLISM		25	-0.217736	-0.50948	0.971935	0.991915	1	21356	tags=48%, list=38%, signal=77%
KEGG_HYPERTROPHIC_CARDIOMYOPATHY_HCM	KEGG_HYPERTROPHIC_CARDIOMYOPATHY_HCM		83	-0.17914	-0.559342	0.977974	1	1	12340	tags=22%, list=22%, signal=28%
KEGG_STEROID_HORMONE_BIOSYNTHESIS	KEGG_STEROID_HORMONE_BIOSYNTHESIS		55	-0.200818	-0.526902	0.982069	0.994664	1	21768	tags=47%, list=39%, signal=77%
KEGG_PENTOSE_AND_GLUCURONATE_INTERCONVERSIONS	KEGG_PENTOSE_AND_GLUCURONATE_INTERCONVERSIONS		28	-0.200549	-0.484617	0.986823	0.98968	1	21356	tags=46%, list=38%, signal=75%
KEGG_PORPHYRIN_AND_CHLOROPHYLL_METABOLISM	KEGG_PORPHYRIN_AND_CHLOROPHYLL_METABOLISM		41	-0.201005	-0.538973	0.988113	0.998485	1	21920	tags=41%, list=39%, signal=68%

## Sheet: hallmarkers enrichment
NAME	GS<br> follow link to MSigDB	GS DETAILS	SIZE	ES	NES	NOM p-val	FDR q-val	FWER p-val	RANK AT MAX	LEADING EDGE
HALLMARK_G2M_CHECKPOINT	HALLMARK_G2M_CHECKPOINT	Details ...	200	-0.727358	-1.78646	0.00801603	0.0902946	0.063	7985	tags=66%, list=14%, signal=77%
HALLMARK_E2F_TARGETS	HALLMARK_E2F_TARGETS	Details ...	200	-0.770775	-1.75215	0.00801603	0.0732193	0.095	7425	tags=73%, list=13%, signal=83%
HALLMARK_UNFOLDED_PROTEIN_RESPONSE	HALLMARK_UNFOLDED_PROTEIN_RESPONSE	Details ...	113	-0.538527	-1.57231	0.0258176	0.216657	0.332	8509	tags=39%, list=15%, signal=46%
HALLMARK_SPERMATOGENESIS	HALLMARK_SPERMATOGENESIS	Details ...	135	-0.433557	-1.48703	0.0316804	0.272264	0.493	11377	tags=39%, list=20%, signal=48%
HALLMARK_MITOTIC_SPINDLE	HALLMARK_MITOTIC_SPINDLE	Details ...	199	-0.527509	-1.60328	0.0424028	0.223215	0.285	9245	tags=41%, list=16%, signal=48%
HALLMARK_MTORC1_SIGNALING	HALLMARK_MTORC1_SIGNALING	Details ...	200	-0.534133	-1.48894	0.0627119	0.32215	0.489	11163	tags=48%, list=20%, signal=59%
HALLMARK_PI3K_AKT_MTOR_SIGNALING	HALLMARK_PI3K_AKT_MTOR_SIGNALING	Details ...	104	-0.434669	-1.37543	0.0676568	0.325634	0.678	8479	tags=32%, list=15%, signal=37%
HALLMARK_UV_RESPONSE_UP	HALLMARK_UV_RESPONSE_UP	Details ...	158	-0.456763	-1.39379	0.0954545	0.325621	0.645	9960	tags=40%, list=18%, signal=48%
HALLMARK_MYC_TARGETS_V1	HALLMARK_MYC_TARGETS_V1	Details ...	200	-0.597815	-1.47284	0.108656	0.25772	0.513	11420	tags=57%, list=20%, signal=71%
HALLMARK_MYC_TARGETS_V2	HALLMARK_MYC_TARGETS_V2	Details ...	58	-0.638758	-1.43809	0.120658	0.281682	0.57	8196	tags=52%, list=15%, signal=60%
HALLMARK_DNA_REPAIR	HALLMARK_DNA_REPAIR	Details ...	149	-0.486275	-1.3534	0.160839	0.30502	0.712	9884	tags=38%, list=17%, signal=45%
HALLMARK_APICAL_SURFACE	HALLMARK_APICAL_SURFACE	Details ...	44	-0.402895	-1.21348	0.161905	0.502228	0.89	14716	tags=48%, list=26%, signal=64%
HALLMARK_ALLOGRAFT_REJECTION	HALLMARK_ALLOGRAFT_REJECTION	Details ...	200	-0.544933	-1.36563	0.188581	0.312285	0.69	16174	tags=64%, list=29%, signal=89%
HALLMARK_KRAS_SIGNALING_DN	HALLMARK_KRAS_SIGNALING_DN	Details ...	200	-0.323941	-1.14931	0.21968	0.530626	0.935	14089	tags=37%, list=25%, signal=48%
HALLMARK_GLYCOLYSIS	HALLMARK_GLYCOLYSIS	Details ...	199	-0.403038	-1.23252	0.221705	0.496946	0.873	16169	tags=43%, list=29%, signal=60%
HALLMARK_INFLAMMATORY_RESPONSE	HALLMARK_INFLAMMATORY_RESPONSE	Details ...	200	-0.434376	-1.19553	0.273906	0.502702	0.908	15190	tags=49%, list=27%, signal=67%
HALLMARK_INTERFERON_GAMMA_RESPONSE	HALLMARK_INTERFERON_GAMMA_RESPONSE	Details ...	200	-0.492452	-1.19037	0.28471	0.482649	0.91	14025	tags=48%, list=25%, signal=64%
HALLMARK_COMPLEMENT	HALLMARK_COMPLEMENT	Details ...	200	-0.365358	-1.1027	0.329212	0.563328	0.961	16696	tags=45%, list=30%, signal=64%
HALLMARK_CHOLESTEROL_HOMEOSTASIS	HALLMARK_CHOLESTEROL_HOMEOSTASIS	Details ...	74	-0.374557	-1.07013	0.353033	0.599149	0.972	17021	tags=46%, list=30%, signal=66%
HALLMARK_IL6_JAK_STAT3_SIGNALING	HALLMARK_IL6_JAK_STAT3_SIGNALING	Details ...	87	-0.42839	-1.1118	0.360738	0.574837	0.955	16294	tags=51%, list=29%, signal=71%
HALLMARK_APICAL_JUNCTION	HALLMARK_APICAL_JUNCTION		199	-0.324711	-1.01536	0.442219	0.679845	0.985	13983	tags=36%, list=25%, signal=48%
HALLMARK_INTERFERON_ALPHA_RESPONSE	HALLMARK_INTERFERON_ALPHA_RESPONSE		97	-0.426807	-0.958787	0.522282	0.763173	0.989	19856	tags=61%, list=35%, signal=94%
HALLMARK_IL2_STAT5_SIGNALING	HALLMARK_IL2_STAT5_SIGNALING		199	-0.305151	-0.939033	0.550769	0.773652	0.99	12445	tags=32%, list=22%, signal=40%
HALLMARK_HEDGEHOG_SIGNALING	HALLMARK_HEDGEHOG_SIGNALING		36	-0.332265	-0.903079	0.590214	0.783231	0.995	15312	tags=39%, list=27%, signal=53%
HALLMARK_HYPOXIA	HALLMARK_HYPOXIA		200	-0.293035	-0.906696	0.624633	0.80837	0.994	13818	tags=34%, list=24%, signal=45%
HALLMARK_TNFA_SIGNALING_VIA_NFKB	HALLMARK_TNFA_SIGNALING_VIA_NFKB		200	-0.320636	-0.859108	0.628264	0.727229	0.998	11708	tags=31%, list=21%, signal=39%
HALLMARK_ESTROGEN_RESPONSE_LATE	HALLMARK_ESTROGEN_RESPONSE_LATE		199	-0.289527	-0.879227	0.640278	0.800068	0.998	9277	tags=25%, list=16%, signal=30%
HALLMARK_TGF_BETA_SIGNALING	HALLMARK_TGF_BETA_SIGNALING		54	-0.2997	-0.85949	0.640845	0.751595	0.998	12525	tags=24%, list=22%, signal=31%
HALLMARK_REACTIVE_OXYGEN_SPECIES_PATHWAY	HALLMARK_REACTIVE_OXYGEN_SPECIES_PATHWAY		49	-0.311999	-0.827167	0.642738	0.734424	1	5213	tags=14%, list=9%, signal=16%
HALLMARK_APOPTOSIS	HALLMARK_APOPTOSIS		161	-0.274641	-0.874334	0.644018	0.777552	0.998	7618	tags=22%, list=13%, signal=25%
HALLMARK_P53_PATHWAY	HALLMARK_P53_PATHWAY		199	-0.27408	-0.87319	0.648094	0.752593	0.998	9714	tags=26%, list=17%, signal=31%
HALLMARK_HEME_METABOLISM	HALLMARK_HEME_METABOLISM		200	-0.240903	-0.844714	0.769115	0.727382	0.998	9104	tags=22%, list=16%, signal=26%
HALLMARK_EPITHELIAL_MESENCHYMAL_TRANSITION	HALLMARK_EPITHELIAL_MESENCHYMAL_TRANSITION		200	-0.260347	-0.663109	0.820244	0.895404	1	14337	tags=31%, list=25%, signal=41%
HALLMARK_COAGULATION	HALLMARK_COAGULATION		138	-0.245904	-0.717576	0.836611	0.880229	1	13954	tags=30%, list=25%, signal=40%
HALLMARK_KRAS_SIGNALING_UP	HALLMARK_KRAS_SIGNALING_UP		200	-0.222803	-0.684403	0.883058	0.897043	1	11717	tags=27%, list=21%, signal=34%
